# Supplementary material for: A Regulatory Network for Coordinated Flower Maturation
Source: PLoS Genet. 2012 Feb 9;8(2):e1002506. doi: 10.1371/journal.pgen.1002506 (PMC3276552; doi:10.1371/journal.pgen.1002506)
Supplement: Table S1 — Floral organ lengths in single and higher-order mutants, and timing of pollen release. The first open flower on wild-type inflorescence was designated flower 1 (stage 13), and older flowers numbered sequentially. For genotypes with delayed flower opening, the equivalent flower was chosen based upon bud size and position on the inflorescence stem. For MeJA treatments inflorescences were sprayed once a day with 1 mM MeJA for four days before taking measurements. Data from three experiments are shown. n = 10, data is shown as mean ± standard deviation. *Pollen release in these genotypes occurred as the floral organs senesced. (XLS) [file pgen.1002506.s008.xls]

## Sheet: Sheet1
Table S1. Floral organ lengths in single and higher-order mutants, and timing of pollen release.
		Untreated					MeJA treated
Genotype	Flower number	Sepal length, mm	Petal length, mm	Stamen length, mm	Gynoecium length, mm	Flower position at anther dehiscence	Sepal length, mm	Petal length, mm	Stamen length, mm	Gynoecium length, mm	Flower position at anther dehiscence
Experiment A
Wild type	1	2.5 ± 0.1	3.6 ± 0.2	2.9 ± 0.2	2.7 ± 0.1	0.6 ± 0.5
myb21-2	1	2.4 ± 0.2	3.3 ± 0.2	2.6 ± 0.1	2.5 ± 0.1	0.7 ± 0.5
myb21-4	1	2.2 ± 0.1	2.0 ± 0.2	1.5 ± 0.1	2.2 ± 0.1	2.8 ± 0.4
myb21-5	1	2.3 ± 0.1	2.1 ± 0.1	1.5 ± 0.1	2.3 ± 0.1	2.7 ± 0.5
Experiment B
Wild type	1	2.4 ± 0.1	3.5 ± 0.2	2.7 ± 0.1	2.5 ± 0.1	0.8 ± 0.4	2.3 ± 0.1	3.4 ± 0.1	2.8 ± 0.1	2.6 ± 0.1	0.6 ± 0.5
myb21-5	1	2.3 ± 0.1	2.0 ± 0.1	1.5 ± 0.1	2.3 ± 0.1	2.9 ± 0.6	2.2 ± 0.1	2.0 ± 0.1	1.5 ± 0.1	2.3 ± 0.1	4.2 ± 0.6
myb24-5	1	2.5 ± 0.2	3.5 ± 0.3	2.7 ± 0.2	2.5 ± 0.2	0.7 ± 0.5	2.2 ± 0.1	3.1 ± 0.2	2.7 ± 0.2	2.6 ± 0.1	0.7 ± 0.5
myb108-4	1	2.5 ± 0.1	3.7 ± 0.3	2.6 ± 0.2	2.7 ± 0.2	2.8 ± 0.6	2.3 ± 0.1	3.3 ± 0.2	2.7 ± 0.3	2.6 ± 0.1	3.6 ± 0.8
aos-2	1	2.3 ± 0.1	2.2 ± 0.2	1.4 ± 0.1	2.2 ± 0.1	7.2 ± 1.2	2.2 ± 0.1	3.2 ± 0.1	2.0 ± 0.3	2.6 ± 0.1	1.9 ± 1.1
myb21-5 myb24-5	1	2.3 ± 0.1	1.9 ± 0.2	1.3 ± 0.1	2.1 ± 0.1	7.2 ± 0.8*	2.2 ± 0.1	1.9 ± 0.2	1.4 ± 0.1	2.2 ± 0.1	9.1 ± 1.4*
myb21-5 myb108-4	1	2.3 ± 0.1	2.1 ± 0.1	1.5 ± 0.1	2.4 ± 0.1	4.7 ± 0.7
myb21-5 aos-2	1	2.3 ± 0.1	1.9 ± 0.2	1.3 ± 0.1	2.1 ± 0.1	7.2 ± 1.3*
myb21-5	4	2.5 ± 0.2	2.8 ± 0.2	2.1 ± 0.1	2.8 ± 0.1
aos-2	4	2.6 ± 0.1	3.3 ± 0.2	1.9 ± 0.1	2.9 ± 0.1
myb21-5 myb24-5	4	2.4 ± 0.1	2.6 ± 0.1	1.6 ± 0.1	2.8 ± 0.1
myb21-5 aos-2	4	2.4 ± 0.1	2.3 ± 0.1	1.5 ± 0.1	2.3 ± 0.1
Experiment C
Wild type	1	2.2 ± 0.1	3.4 ± 0.3	2.7 ± 0.1	2.5 ± 0.2	0.8 ± 0.4
arf6-2	1	2.4 ± 0.1	3.1 ± 0.3	2.5 ± 0.1	2.7 ± 0.2	0.8 ± 0.4
arf8-3	1	2.4 ± 0.1	3.3 ± 0.1	2.4 ± 0.0	2.8 ± 0.2	0.7 ± 0.5
myb21-5	1	2.4 ± 0.1	2.3 ± 0.1	1.6 ± 0.1	2.5 ± 0.1	2.7 ± 0.7
myb21-5 arf6-2	1	2.4 ± 0.1	2.2 ± 0.1	1.4 ± 0.0	2.5 ± 0.1	5.8 ± 1.0
myb21-5 arf8-3	1	2.2 ± 0.1	2.2 ± 0.1	1.5 ± 0.1	2.4 ± 0.1	4.4 ± 0.7
arf6-2/ARF6 arf8-3	1	2.2 ± 0.1	2.4 ± 0.2	1.6 ± 0.2	2.6 ± 0.1	2.1 ± 0.3
myb21-5 arf6-2/ARF6 arf8-3	1	2.1 ± 0.1	2.0 ± 0.1	1.4 ± 0.1	2.3 ± 0.1	5.4 ± 0.5
arf6-2 arf8-3	1	1.8 ± 0.1	1.8 ± 0.1	1.0 ± 0.0	1.9 ± 0.1	5.6 ± 0.7*	1.8 ± 0.1	1.7 ± 0.1	1.0 ± 0.1	2.0 ± 0.2	3.5 ± 0.5
myb21-5 arf6-2 arf8-3	1	1.9 ± 0.1	1.8 ± 0.1	1.0 ± 0.0	2.0 ± 0.1	5.2 ± 0.6*	1.7 ± 0.1	1.7 ± 0.1	1.0 ± 0.0	2.2 ± 0.2	5.4 ± 0.7*
arf6-2 arf8-3	3	1.9 ± 0.1	1.8 ± 0.1	0.9 ± 0.1	2.1 ± 0.1		1.8 ± 0.1	2.5 ± 0.2	1.0 ± 0.6	2.5 ± 0.1
myb21-5 arf6-2 arf8-3	3						1.8 ± 0.1	1.9 ± 0.1	1.0 ± 0.1	2.5 ± 0.2
The first open flower on wild-type inflorescence was designated flower 1 (stage 13), and older flowers numbered sequentially. For genotypes with delayed flower opening, the equivalent flower was chosen based upon bud size and position on the inflorescence stem. For MeJA treatments inflorescences were sprayed once a day with 1mM MeJA for four days before taking measurements. Data from three experi…
