# Supplementary material for: A Regulatory Network for Coordinated Flower Maturation
Source: PLoS Genet. 2012 Feb 9;8(2):e1002506. doi: 10.1371/journal.pgen.1002506 (PMC3276552; doi:10.1371/journal.pgen.1002506)
Supplement: Table S2 — Genotyping details for mutant alleles used in this study. Mutations for which genotyping information has been reported previously are not included here. The positions of T-DNA insertions are based on end-sequencing provided by the SIGNAL database [92]. Primer sequences are provided in Table S5. (XLS) [file pgen.1002506.s009.xls]

## Sheet: Sheet1
Table S2. Genotyping details for mutant alleles used in this study.
Genotype	Origin	Mutagen	Mutation position	Primers for genotyping
arf8-7	this work	EMS	1bp deletion in 12th exon (position 3106, AAT CTT TTG AAT), causes frameshift that introduces premature stop (AAT TTT TGA AT)
arf8-8	this work	EMS	G→A in splice acceptor site at 5th intron/6th exon junction (ttgcagGAT)	CAPS: ARF8 55F, ARF8 2180R (EcoNI cuts wild type)
arf8-9	this work	EMS	C→T in 10th exon, changes Ser329 (TCT) to Phe (TTT)	dCAPS: arf8-9 dCAPS F, arf8-9 dCAPS R (HindIII cuts arf8-9)
myb21-2	SALK_042711	T-DNA	2nd intron	wt: MYB21 F1, myb21 r1
				T-DNA: JMLB1, MYB21 R1
myb21-4	this work	EMS	A→G changes Trp106 (TGG) to stop (TAG)	CAPS: MYB21 ins-HindIII F, MYB21 ins-BamHI R
				(XbaI cuts myb21-4)
myb21-5	this work	EMS	G→A changes Trp45 (TGG) to stop (TGA)	CAPS: MYB21 -131F, MYB21 1370R
				(EcoRI cuts wild type)
myb24-2	SALK_030452	T-DNA	1st intron	WT: MYB24 F1, MYB24 R4
				T-DNA: JMLB1, MYB24 R1
myb24-3	SALK_017221	T-DNA	2nd intron	WT: MYB24 F1, MYB24 R4
				T-DNA: JMLB1, MYB24R2
myb24-5	SALK_038872	T-DNA	1st intron	WT: MYB24 F1, MYB24 R4
				T-DNA: JMLB1, MYB24 F2
myb24-6	SALK_065218	T-DNA	2nd intron	WT: MYB24 F1, MYB24 R4
				T-DNA: JMLB1, MYB24-R2
myb57-1	SALK_065776	T-DNA	3rd exon	WT: MYB57 F1, MYB57 R1
				T-DNA: JMLB1, MYB57 R1
myb108-1	SALK_056061	T-DNA	1st intron	WT: MYB108 F1, MYB108 R1
				T-DNA: did not amplify (rearrangement?)
myb108-2	SALK_024059	T-DNA	1st intron	WT: MYB108 F1, MYB108 R1
				T-DNA: JMLB1, MYB108 F1
myb108-4	SALK_044954	T-DNA	2nd intron	WT: MYB108 F1, MYB108 R1
				T-DNA: JMLB1, MYB108 R1
aos-2	SALK_017756	T-DNA	1st Exon	WT: AOS F1, AOS R1
				T-DNA: JMLB1, AOS F1
coi1-1				dCAPS: coi1-1 BamHI F, coi1-1 EcoRI R
				EcoRI cuts coi1-1 product
Mutations for which genotyping information has been reported previously are not included here. The positions of T-DNA insertions are based on end-sequencing provided by the SIGNAL database (Alonso et al., 2003). Primer sequences are provided in Table S5.
