# Supplementary material for: A Regulatory Network for Coordinated Flower Maturation
Source: PLoS Genet. 2012 Feb 9;8(2):e1002506. doi: 10.1371/journal.pgen.1002506 (PMC3276552; doi:10.1371/journal.pgen.1002506)
Supplement: Table S3 — Genes with increased or decreased expression in arf6-2 arf8-3 or myb21-5 myb24-5 stage 12 flowers, by at least two-fold relative to wild-type flowers. Listed are genes whose expression at stage 12 was statistically different from wild-type expression and that differed by at least 2-fold from wild type. Columns from left to right: (A,I) Affymetrix ATH1 gene id; (B–G) expression in wild-type stage 12 flowers and flower organs [21]; (H) genes with enriched expression in nectaries [33]; (J–O) Gene expression levels in wild-type, arf6-2 arf8-3, and myb21-5 myb24-5 stage 12 and stage 13 flowers, averaged from three replicates (this work); (P) Genes with altered expression in ga1-3 flowers [29]; (Q) genes induced in stamens by MeJA [12]; (R–T) gene annotation and AGI number. To aid in reading the table, cells in some columns are color-coded to indicate genes with particular expression characteristics, according to the keys listed below the corresponding columns. The data may be sorted in Excel to group genes with common expression characteristics. (XLS) [file pgen.1002506.s010.xls]

## Sheet: Sheet1
Table S3. Genes with increased or decreased expression in arf6-2 arf8-3 or myb21-5 myb24-5 stage 12 flowers, by at least two-fold relative to wild-type flowers.
Probe Set ID	[flower](raw)	[sepal](raw)	[petal](raw)	[stamen](raw)	[carpel](raw)	Organ with highest expression in wild-type stage 12 flowers (Schmid et al 2005)	Enriched in nectary? (Kram et al., 2009)	Probe Set ID	[col, stage12](raw)	[arf6arf8, stage12](raw)	[myb21myb24, stage12](raw)	[col, stage13](raw)	[arf6arf8, stage13](raw)	[myb21myb24, stage13](raw)	Overexpressed or underexpressed >2x in ga1-3 mutant flowers? (Cao et al. 2006)	Induced >2x in opr3 stamens by MeJA? (Mandaokar et al., 2006)	Gene Symbol	Gene Title	AGI
247212_at	137.227	67.8692	65.5516	52.0746	311.379	carpel		247212_at	89.2799	207.92	129.964	133.196	562.768	271.512	DELLA-induced			senescence-associated protein-related	AT5G65040
248642_at	101.818	56.5251	55.9295	90.7632	143.101	carpel		248642_at	129.975	265.933	164.515	168.487	410.734	224.903	DELLA-induced			senescence-associated protein-related	AT5G49120
250062_at	546.111	678.871	334.377	383.816	841.746	carpel		250062_at	414.69	937.713	461.048	621.33	1050.27	771.866	DELLA-induced			AAA-type ATPase family protein	AT5G17760
250467_at	9.15674	19.8611	19.1487	13.237	55.6221	carpel		250467_at	89.9146	221.189	109.304	150.296	456.079	237.556	DELLA-induced			trehalose-6-phosphate phosphatase, putative	AT5G10100
253812_at	1862.53	812.041	717.691	729.84	1138.11	carpel		253812_at	903.019	2555.19	1154.31	1305.33	3868.25	2057.08	DELLA-induced			NADH dehydrogenase-related	AT4G28220 /// AT4G28240
255285_at	227.965	75.4896	145.304	85.9028	160.216	carpel		255285_at	243.801	860.325	296.413	206.567	1338.42	611.378	DELLA-induced			expressed protein	AT4G04630
255742_at	181.283	173.584	37.4614	76.391	374.555	carpel		255742_at	125.869	261.064	115.945	276.507	473.253	228.22	DELLA-induced			AP2 domain-containing transcription factor, putative	AT1G25560
261375_at	748.838	340.859	668.354	253.034	1031.5	carpel		261375_at	647.994	2259.49	757.093	742.67	2741.04	1432.44	DELLA-induced		spl4	squamosa promoter-binding protein-like 4 (SPL4)	AT1G53160
264987_at	266.801	22.8599	24.6608	108.33	518.593	carpel		264987_at	118.289	267.837	148.04	113.145	347.368	187.124	DELLA-induced			expressed protein	AT1G27030
266150_s_at	339.205	273.504	208.931	108.736	629.014	carpel		266150_s_at	329.889	828.207	423.576	427.741	1373.73	649.066	DELLA-induced			hypothetical protein	AT2G12290 /// AT4G19700
256175_at	249.88	43.0646	37.3918	37.4858	536.612	carpel		256175_at	170.39	84.187	156.958	209.352	91.6206	115.076	DELLA-induced			expressed protein	AT1G51670
256469_at	439.343	519.532	49.5678	41.5256	728.014	carpel	nectary	256469_at	613.029	330.215	288.702	1176.28	395.822	357.756	GA-repressed			zinc finger protein, putative	AT1G32540
253040_at	212.095	336.397	766.872	13.407	61.7556	petal		253040_at	949.341	863.078	263.9	4817.07	949.025	346.476	DELLA-induced			xyloglucan:xyloglucosyl transferase, putative / xyloglucan endotransglycosylase, putative / endo-xyloglucan transferase, putative	AT4G37800
251017_at	24.1024	17.805	39.6288	6.48559	18.9801	petal		251017_at	64.6238	184.455	51.4823	181.565	124.707	74.4437	GA-repressed		PP2C	protein phosphatase 2C family protein / PP2C family protein	AT5G02760
252175_at	210.145	193.048	292.062	95.5049	163.395	petal		252175_at	66.4903	173.354	89.7671	92.2162	255.581	167.702	GA-repressed			zinc finger (C2H2 type) family protein	AT3G50700
253874_at	566.698	341.924	843.403	237.953	512.763	petal		253874_at	364.959	900.552	332.733	373.363	1883.92	1020.63	GA-repressed			expressed protein	AT4G27450
264931_at	453.885	559.789	698.059	62.8929	137.665	petal		264931_at	956.825	343.094	465.554	1157.09	532.578	579.548	GA-repressed			polygalacturonase, putative / pectinase, putative	AT1G60590
246700_at	160.41	880.134	9.43902	23.2296	19.7359	sepal		246700_at	84.4018	327.006	172.946	61.762	569.03	391.002	DELLA-induced			cysteine synthase, putative / O-acetylserine (thiol)-lyase, putative / O-acetylserine sulfhydrylase, putative	AT5G28030
247696_at	110.294	271.055	53.0697	81.0054	46.4993	sepal		247696_at	78.8261	290.273	163.356	72.1082	513.629	421.015	DELLA-induced		MYB59	myb family transcription factor (MYB59)	AT5G59780
247925_at	474.588	5338.37	2519.57	285.921	4663.6	sepal		247925_at	145.646	442.783	123.812	800.337	857.08	301.147	DELLA-induced		TCH4	xyloglucan:xyloglucosyl transferase / xyloglucan endotransglycosylase / endo-xyloglucan transferase (TCH4)	AT5G57560
248460_at	413.942	966.399	148.775	82.8329	262.538	sepal		248460_at	221.038	449.369	308.175	271.703	961.274	649.338	DELLA-induced			basic helix-loop-helix (bHLH) family protein	AT5G50915
248868_at	78.6506	259.715	60.8095	34.0357	115.172	sepal		248868_at	65.1515	150.561	70.4377	154.677	308.295	169.788	DELLA-induced			VQ motif-containing protein	AT5G46780
249035_at	179.809	352.362	55.2117	80.8183	126.646	sepal		249035_at	253.344	588.428	287.772	269.244	728.144	435.289	DELLA-induced			myb family transcription factor (GLK2)	AT5G44190
249454_at	39.9262	248.882	40.6425	42.557	46.2427	sepal		249454_at	49.1696	368.484	68.3369	390.214	836.996	508.184	DELLA-induced			expressed protein	AT5G39520
249482_at	3456.83	6055.79	657.545	195.03	1520.26	sepal		249482_at	2775.78	5404.83	3164.41	3357.64	6896.69	4327.41	DELLA-induced			expressed protein	AT5G38980
249688_at	647.6	2008.51	709.633	601.497	338.235	sepal		249688_at	754.7	1613.25	1159.14	1108.04	2293.37	1875.6	DELLA-induced			aminotransferase-related	AT5G36160
249775_at	49.3843	221.522	7.98282	4.83718	9.71627	sepal		249775_at	60.0448	145.479	124.678	64.376	330.234	246.141	DELLA-induced		SQP1,2	squalene monooxygenase 1,2 / squalene epoxidase 1,2 (SQP1,2)	AT5G24160
249955_at	114.283	173.681	108.196	80.2127	113.055	sepal		249955_at	105.045	273.27	92.6628	162.485	313.071	217.655	DELLA-induced			sugar transporter, putative	AT5G18840
251342_at	127.35	586.192	51.5718	51.4241	110.584	sepal		251342_at	275.147	819.386	349.054	433.065	1678.24	953.73	DELLA-induced		SAUR59	auxin-responsive family protein	AT3G60690
251705_at	681.629	2267.94	414.152	80.6366	694.203	sepal		251705_at	231.04	1003.5	338.295	313.114	1515.65	491.456	DELLA-induced			WRKY family transcription factor	AT3G56400
253052_at	216.184	742.163	43.864	34.2913	142.607	sepal		253052_at	359.205	1005.78	516.506	407.807	1355.55	919.596	DELLA-induced			cytochrome P450, putative	AT4G37310
253161_at	221.58	459.271	72.6964	266.962	192.176	sepal		253161_at	245.748	1670.75	348.6	114.483	3336.62	1600.66	DELLA-induced		SEN1	senescence-associated protein (SEN1)	AT4G35770
254331_s_at	658.308	3070.12	125.117	77.6428	367.024	sepal		254331_s_at	268.072	577.429	285.791	397.334	777.955	375.844	DELLA-induced			cytochrome P450 family protein	AT4G22690 /// AT4G22710
254553_at	255.441	618.288	126.502	53.9608	60.1092	sepal		254553_at	69.4421	198.645	95.3854	49.2581	188.795	109.19	DELLA-induced			disease resistance protein (TIR-NBS-LRR class), putative	AT4G19530
256255_at	250.972	741.279	118.44	111.352	239.355	sepal		256255_at	223.197	505.302	296.298	364.04	913.656	597.458	DELLA-induced			myb family transcription factor	AT3G11280
257008_at	2911.53	5786.34	39.1455	78.6994	1334.89	sepal		257008_at	1828.05	3704.25	1335.1	1045.16	4625.86	2078.39	DELLA-induced			myrosinase-associated protein, putative	AT3G14210
257628_at	427.202	1105.71	379.377	166.185	230.778	sepal		257628_at	402.143	1422.91	483.711	460.8	2098.15	1134.1	DELLA-induced			cytochrome P450 71B26, putative (CYP71B26)	AT3G26290
257635_at	37.5086	303.237	2.64777	21.3416	2.29124	sepal		257635_at	24.4282	91.3173	24.068	27.6602	180.735	71.6925	DELLA-induced			cytochrome P450 family protein	AT3G26280
258809_at	138.163	755.491	57.3109	249.317	71.425	sepal		258809_at	117.191	922.738	78.8334	523.693	2027.13	852.225	DELLA-induced			no apical meristem (NAM) family protein	AT3G04070
258920_at	272.117	815.679	61.4903	58.9604	144.457	sepal		258920_at	89.0201	264.913	85.1805	70.0622	387.292	172.441	DELLA-induced		AHB2/GLB2	non-symbiotic hemoglobin 2 (HB2) (GLB2)	AT3G10520
259302_at	476.368	783.464	331.008	131.34	518.12	sepal		259302_at	336.741	684.542	381.439	393.256	1235.36	871.242	DELLA-induced			expressed protein	AT3G05120
259561_at	624.738	2108.61	39.7786	4.57024	78.9052	sepal		259561_at	123.599	353.796	172.588	206.933	528.107	247.912	DELLA-induced		WAK1	wall-associated kinase 1 (WAK1)	AT1G21250
259752_at	480.035	1871.94	296.051	206.876	277.539	sepal		259752_at	316.785	804.09	333.481	397.988	1202.75	771.16	DELLA-induced			multi-copper oxidase type I family protein	AT1G71040
260266_at	776.923	1844.14	123.43	54.7102	171.059	sepal		260266_at	422.118	1094.33	599.017	229.694	1443.9	851.654	DELLA-induced			zinc finger (B-box type) family protein	AT1G68520
260380_at	12.8138	55.8576	5.77647	9.51621	13.523	sepal		260380_at	110.731	413.99	155.339	99.869	656.814	288.109	DELLA-induced			zinc finger (B-box type) family protein	AT1G73870
260567_at	251.764	2205.63	7.02794	45.2732	5.86677	sepal		260567_at	67.9083	350.011	132.177	51.1571	567.223	325.359	DELLA-induced			UDP-glucoronosyl/UDP-glucosyl transferase family protein	AT2G43820
261873_at	53.8653	98.0143	42.3305	26.4945	35.9673	sepal		261873_at	32.054	70.9118	31.4592	35.2288	68.9551	38.4676	DELLA-induced			S-locus lectin protein kinase family protein	AT1G11350
262118_at	622.751	1857.29	135.291	362.02	498.676	sepal		262118_at	334.037	857.685	223.065	435.199	1223.35	535.453	DELLA-induced			glycosyl hydrolase family 1 protein	AT1G02850
262119_s_at	759.051	2003.21	30.4562	18.1993	42.3678	sepal		262119_s_at	40.0572	445.289	44.5701	446.274	255.937	128.924	DELLA-induced			glutathione S-transferase, putative	AT1G02920 /// AT1G02930
262374_s_at	883.61	3701	43.1743	1.51505	35.0153	sepal		262374_s_at	415.959	928.208	643.147	475.303	1174.11	592.32	DELLA-induced			disease resistance protein (TIR-NBS class), putative	AT1G72910 /// AT1G72930
262947_at	1757.63	5880.34	200.377	2248.12	145.405	sepal		262947_at	1747.62	3624.16	2268.3	3669.05	5335.86	3293.12	DELLA-induced		GASA1	gibberellin-regulated protein 1 (GASA1) / gibberellin-responsive protein 1	AT1G75750
263963_at	229.052	631.297	483.461	109.557	78.2409	sepal		263963_at	167.148	371.298	269.847	106.796	585.288	535.019	DELLA-induced			DNA-binding protein, putative	AT2G36080
264365_s_at	535.73	1200.9	215.414	66.3524	333.014	sepal		264365_s_at	233.104	509.405	232.578	574.629	1117.43	729.936	DELLA-induced			extracellular dermal glycoprotein, putative / EDGP, putative	AT1G03220 /// AT1G03230
264400_at	314.106	1636.7	94.8988	388.483	153.853	sepal		264400_at	131.566	326.285	373.076	190.167	186.878	325.717	DELLA-induced			glucose-6-phosphate/phosphate translocator, putative	AT1G61800
264899_at	176.98	2935.35	103.854	6.99367	19.3639	sepal		264899_at	793.471	1612.14	1035.62	1051.65	2068.93	1620.59	DELLA-induced			Bet v I allergen family protein	AT1G23130
265560_at	620.014	1413.88	65.8751	222.778	248.594	sepal		265560_at	413.807	2045.38	482.256	1026.96	3099.57	1513.47	DELLA-induced		GRP	glycine-rich protein (GRP)	AT2G05520
265817_at	68.1659	114.626	44.3783	107.999	50.2141	sepal		265817_at	61.7751	536.278	63.4794	86.0236	1649.81	658.412	DELLA-induced			histone H1-3 (HIS1-3)	AT2G18050
265962_at	231.743	644.548	140.945	287.712	204.412	sepal		265962_at	292.731	621.176	342.726	576.089	1148.14	807.705	DELLA-induced			nodulin MtN21 family protein	AT2G37460
266583_at	760.086	2144.8	464.322	192.761	619.534	sepal		266583_at	588.73	1369.53	683.703	779.582	2316.28	1354.12	DELLA-induced			expressed protein	AT2G46220
266746_s_at	560.762	1613.18	56.2378	34.8599	40.031	sepal		266746_s_at	29.5789	206.643	32.4566	113.804	571.228	179.631	DELLA-induced			glutathione S-transferase, putative	AT2G02930 /// AT4G02520
267076_at	1654.56	4414.43	189.996	248.823	139.918	sepal		267076_at	750.66	2152.97	910.994	901.202	2514.6	1163.65	DELLA-induced			calmodulin-like calcium-binding protein, 22 kDa (CaBP-22)	AT2G41090
267084_at	97.315	184.914	70.7617	63.2265	132.283	sepal		267084_at	51.3844	150.207	59.1136	99.8848	167.147	76.0725	DELLA-induced			sigA-binding protein-related	AT2G41180
247529_at	395.015	841.337	614.663	226.402	241.861	sepal		247529_at	537.994	498.594	253.664	489.512	593.851	387.534	DELLA-induced			hexose transporter, putative	AT5G61520
256787_at	209.335	540.03	51.9106	13.7294	351.54	sepal		256787_at	91.5252	20.0932	34.8018	387.276	29.8625	109.879	DELLA-induced			beta-fructosidase (BFRUCT1) / beta-fructofuranosidase / cell wall invertase	AT3G13790
259788_at	1592.48	5230.93	170.649	33.9062	1606.44	sepal		259788_at	2203.1	968.923	1848.78	4373.14	1096.68	1408.18	DELLA-induced			GDSL-motif lipase/hydrolase family protein	AT1G29670
264901_at	761.878	2634.21	234.515	984.969	295.113	sepal		264901_at	958.751	428.12	404.855	1451.27	1016.28	889.818	DELLA-induced	8h		sulfate transporter, putative	AT1G23090
266265_at	352.991	1064.61	549.318	230.374	196.111	sepal		266265_at	1049.27	431.401	281.902	3290.42	767.763	611.062	DELLA-induced			short-chain dehydrogenase/reductase (SDR) family protein	AT2G29340
251155_at	2393.44	3537.95	308.497	7.22268	437.686	sepal		251155_at	548.255	1136.96	869.352	330.783	1202.55	915.729	GA-repressed			expressed protein	AT3G63160
251497_at	128.495	662.308	100.619	2.69119	75.1856	sepal		251497_at	355.711	754.345	447.321	423.621	1033.06	690.013	GA-repressed			basic helix-loop-helix (bHLH) family protein	AT3G59060
252698_at	70.5395	111.952	37.6674	15.2119	56.4489	sepal		252698_at	56.6976	112.211	80.8365	73.3655	137.951	113.088	GA-repressed			copper amine oxidase, putative	AT3G43670
257832_at	4589.25	8057.04	2153.45	1210.81	4887.41	sepal		257832_at	1367.78	3965.05	1540.93	1048.8	6586.43	4434.24	GA-repressed			light responsive protein-related	AT3G26740
259544_at	4319.87	6133.83	2562.87	1006.07	3529.41	sepal		259544_at	2009.21	5044.88	2773.48	2129.36	6827.59	5443.25	GA-repressed			catalase 3 (SEN2)	AT1G20620
260362_at	528.569	1351.91	144.364	109.112	659.593	sepal		260362_at	220.374	443.82	238.405	250.849	581.608	386.35	GA-repressed			protein kinase family protein	AT1G70530
260551_at	184.147	1579.62	30.4387	27.1103	108.196	sepal		260551_at	60.2256	195.225	95.5041	266.01	489.75	336.698	GA-repressed			trypsin inhibitor, putative	AT2G43510
262381_at	213.539	1481.54	24.3295	12.5618	32.1543	sepal		262381_at	53.6037	122.244	83.4432	83.1115	208.187	98.023	GA-repressed			disease resistance protein (TIR-NBS class), putative	AT1G72900
262505_at	1124.74	2961.96	389.341	474.451	544.785	sepal		262505_at	291.724	618.606	335.342	324.7	895.535	628.925	GA-repressed			expressed protein	AT1G21680
264279_s_at	1972.78	4665.42	1074.86	227.78	1166.53	sepal		264279_s_at	867.191	1766.43	1385.37	1147.31	2739.33	2009.99	GA-repressed			curculin-like (mannose-binding) lectin family protein / PAN domain-containing protein	AT1G78820 /// AT1G78830
265983_at	61.2436	62.6401	43.8006	60.7211	58.9444	sepal		265983_at	78.0047	556.382	70.0343	115.173	1314.66	704.421	GA-repressed			homeobox-leucine zipper family protein	AT2G18550
266123_at	2863.72	4744.85	1650.24	488.231	660.154	sepal		266123_at	797.306	3692.06	1194.78	826.258	3897.83	1801.51	GA-repressed			protease inhibitor/seed storage/lipid transfer protein (LTP) family protein	AT2G45180
267477_at	752.754	1960.86	932.998	1115.19	317.813	sepal		267477_at	538.993	1096.3	583.338	938.919	1977.22	1395.33	GA-repressed			PAC motif-containing protein	AT2G02710
247921_at	601.967	2053.64	243.515	557.86	449.971	sepal		247921_at	1381.21	1173.55	597.697	3392.08	1867.47	1232.1	GA-repressed			zinc finger (B-box type) family protein	AT5G57660
249719_at	479.858	2613.62	218.675	92.3363	1005.75	sepal		249719_at	206.758	97.2969	135.768	785.068	107.775	160.411	GA-repressed			auxin-responsive family protein	AT5G35735
259925_at	692.177	3389.32	9.6668	109.316	1030.43	sepal		259925_at	300.969	54.521	296.104	429.464	81.0588	294.927	GA-repressed		PR-5	pathogenesis-related protein 5 (PR-5)	AT1G75040
247903_at	63.0952	40.2247	39.1124	52.3639	41.4733	stamen		247903_at	42.3932	88.6826	62.4247	97.3589	297.099	193.164	DELLA-induced			expressed protein	AT5G57340
258609_at	495.745	455.673	535.653	1702.34	277.118	stamen		258609_at	581.045	1256.46	657.794	649.126	1862.59	1155.88	DELLA-induced			expressed protein	AT3G02910
261023_at	363.593	565.877	92.553	764.366	100.139	stamen		261023_at	170.974	886.328	288.976	161.6	1401.75	706.93	DELLA-induced			flavin-containing monooxygenase family protein / FMO family protein	AT1G12200
259502_at	868.027	1446.23	406.721	3104.54	214.794	stamen		259502_at	1115.22	1011.1	552.596	1484.97	1872.61	1277.08	DELLA-induced	8h		kelch repeat-containing F-box family protein	AT1G15670
250937_at	178.166	171.738	139.733	220.61	103.251	stamen		250937_at	196.158	521.732	245.747	220.09	712.435	455.758	GA-repressed			expressed protein	AT5G03230
256109_at	15.0771	14.8362	16.0768	31.2361	9.86644	stamen		256109_at	39.6756	394.94	39.5431	74.4775	1147.77	478.62	GA-repressed			expressed protein	AT1G16950
264580_at	333.925	902.798	73.5362	2135.65	66.0997	stamen		264580_at	84.5552	455.746	108.102	157.275	769.695	395.525	GA-repressed			expressed protein	AT1G05340
245148_at	18.6987	195.328	7.7001	6.73073	8.23373	sepal		245148_at	79.444	223.647	90.9481	137.766	496.953	322.631				pectinesterase family protein	AT2G45220
245285_s_at	446.589	576.588	364.348	369.328	326.405	sepal		245285_s_at	259.038	542.499	424.088	287.161	699.892	445.45				selenium-binding protein, putative	AT4G14030 /// AT4G14040
245317_at	146.697	357.443	78.4835	165.019	93.4856	sepal		245317_at	121.809	634.511	139.379	359.467	1251.06	524.99				integral membrane family protein	AT4G15610
245330_at	1052.01	975.648	615.702	2818.29	980.744	stamen		245330_at	1056.75	2634.7	1466.91	1626.95	3946.17	2578.91				acid phosphatase survival protein SurE, putative	AT4G14930
245385_at	73.4307	1256.69	67.1526	9.40918	8.95942	sepal		245385_at	119.29	391.297	141.377	456.098	671.264	489.285				rapid alkalinization factor (RALF) family protein	AT4G14020
245463_at	73.7887	130.88	46.7689	80.9673	36.4342	sepal		245463_at	79.8375	494.149	86.1612	66.9041	492.589	261.809				expansin-related	AT4G17030
245472_at	51.9312	43.4935	32.7498	148.127	18.1882	stamen		245472_at	63.5069	144.748	49.7172	37.7453	172.427	109.845				hypothetical protein	AT4G16040
245524_at	931.993	1116.47	1009.34	54.1113	506.34	sepal		245524_at	391.16	882.359	702.557	477.372	749.386	570.241			SWEET17	nodulin MtN3 family protein	AT4G15920
245690_at	131.939	170.162	64.49	56.2374	157.533	sepal		245690_at	55.2792	122.199	63.5995	50.7392	127.02	89.2429			PAL3	phenylalanine ammonia-lyase 3 (PAL3)	AT5G04230
245901_at	231.466	570.575	241.642	135.244	178.416	sepal		245901_at	261.856	549.549	245.853	481.038	976.382	640.3			KNAT4	homeobox protein knotted-1 like 4 (KNAT4)	AT5G11060
245987_at	367.624	390.274	153.556	724.176	87.1692	stamen		245987_at	236.993	894.318	538.094	207.13	1450.75	844.79				no apical meristem (NAM) family protein	AT5G13180
246036_at	689.851	1819.36	398.715	276.095	461.063	sepal		246036_at	579.567	1248.23	679.598	383.349	940.544	662.767				alpha-galactosidase, putative / melibiase, putative / alpha-D-galactoside galactohydrolase, putative	AT5G08370
246125_at	122.613	222.894	44.6677	95.8291	108.861	sepal		246125_at	86.3254	310.701	104.596	104.624	623.762	244.234				expressed protein	AT5G19875
246215_at	348.317	573.951	381.965	471.704	445.515	sepal		246215_at	326.025	687.981	441.297	375.682	966.146	700.083				myb family transcription factor	AT4G37180
246253_at	555.224	746.037	870.596	666.073	1475.1	carpel		246253_at	363.469	740.846	391.036	499.803	1115.17	632.478				myb family transcription factor (MYB73)	AT4G37260
246260_at	84.0483	268.022	74.5656	84.7324	62.4625	sepal		246260_at	118.194	389.809	142.585	283.673	729.947	369.33				amino acid permease family protein	AT1G31820
246279_at	35.8109	13.7829	6.2611	72.9295	19.6747	stamen		246279_at	52.9428	202.905	43.2327	54.2359	491.886	179.268				homeobox-leucine zipper family protein	AT4G36740
246302_at	2266.97	5798.34	261.282	3524.01	922.777	sepal		246302_at	484.024	1397.56	829.405	820.216	1829.41	1326.43				cation exchanger, putative (CAX3)	AT3G51860
246396_at	543.43	1637.33	338.343	586.799	216.245	sepal		246396_at	462.039	967.641	544.255	842.307	1522.91	1079				carbonic anhydrase family protein / carbonate dehydratase family protein	AT1G58180
246487_at	957.988	1599.51	344.517	68.0838	1032.55	sepal		246487_at	388.623	994.478	481.269	293.014	786.118	515.587				expressed protein	AT5G16030
246566_at	398.724	548.379	72.2939	1606.34	38.2454	stamen	nectary	246566_at	232.22	510.242	444.798	293.708	553.22	405.664				proton-dependent oligopeptide transport (POT) family protein	AT5G14940
246620_at	100.981	191.286	22.1563	58.4995	80.4662	sepal		246620_at	125.104	271.304	239.545	169.702	454.184	515.617				cytochrome P450 81D1 (CYP81D1) (CYP91A1)	AT5G36220
246641_s_at	25.2508	37.6512	88.934	35.0447	222.659	carpel		246641_s_at	103.344	728.683	59.8028	1115.42	2036.03	1148.36				expressed protein	AT5G34883 /// AT5G34885 /// AT5G34910
246682_at	101.962	348.909	82.622	182.395	43.2163	sepal		246682_at	61.8708	128.005	108.5	61.5696	159.968	139.82				exostosin family protein	AT5G33290
246701_at	220.902	838.94	56.9562	17.5478	265.238	sepal		246701_at	256.875	606.865	294.887	250.95	808.092	500.512				cysteine synthase, putative / O-acetylserine (thiol)-lyase, putative / O-acetylserine sulfhydrylase, putative	AT5G28020
246781_at	172.539	303.253	39.7867	115.205	117.109	sepal		246781_at	375.692	820.255	707.532	206.373	1484.51	1087.98				sugar-porter family protein 1 (SFP1)	AT5G27350
246891_at	223.045	79.712	197.835	61.0936	372.625	carpel		246891_at	169.189	340.327	182.276	164.883	381.637	252.998				zinc finger (Ran-binding) family protein	AT5G25490
246978_at	101.617	139.483	33.0623	28.8969	114.424	sepal		246978_at	63.8707	138.642	91.1881	61.4939	130.826	115.144				cytochrome P450 family protein	AT5G24910
247107_at	434.823	862.356	50.636	79.3241	589.257	sepal		247107_at	924.685	2031.74	1389.02	1101.83	2373.99	1877.68				senescence-associated family protein	AT5G66040
247189_at	120.245	118.946	80.8534	113.967	76.9474	sepal		247189_at	164.985	683.763	158.209	200.697	488.084	269.67			AGP7	arabinogalactan-protein (AGP7)	AT5G65390
247280_at	2063.97	3947.54	2035.41	3576.74	2275.41	sepal		247280_at	912.746	2200.91	1406.29	1128.98	2472.8	2002.3				phosphate-responsive protein, putative	AT5G64260
247406_at	203.972	25.8574	16.7424	268.819	81.6577	stamen		247406_at	118.872	258.463	195.894	104.933	303.624	231.49				two-component responsive regulator / response regulator 6 (ARR6)	AT5G62920
247549_at	316.46	237.825	195.85	182.254	201.108	sepal		247549_at	176.619	730.146	298.434	143.489	1122.08	624.83				myb family transcription factor (MYB28)	AT5G61420
247585_at	1004	1246.78	1160.45	958.034	1192.61	sepal		247585_at	716.375	1770.83	730.702	960.116	2644.99	1406.34				expressed protein	AT5G60680
247812_at	68.5532	22.066	24.2553	6.29195	17.1837	petal		247812_at	75.4335	188.95	98.5721	115.227	227.948	174.085				peroxidase, putative	AT5G58390
247827_at	46.4928	45.7646	16.8238	15.788	53.4425	carpel		247827_at	73.6197	270.475	90.9389	56.6456	243.279	128.999				expressed protein	AT5G58500
248028_at	195.356	264.356	74.0466	72.7811	217.46	sepal		248028_at	127.222	718.393	176.927	182.609	912.452	314.367				expressed protein	AT5G55620
248172_at	146.077	471.275	87.8859	101.659	69.0048	sepal		248172_at	110.359	234.326	137.512	143.688	307.466	233.45				heat shock protein-related	AT5G54660
248333_at	929.775	378.496	2951.73	370.096	194.152	petal		248333_at	372.541	907.9	476.686	237.852	640.536	341.716				photoassimilate-responsive protein, putative	AT5G52390
248337_at	1909.01	3803.22	880.886	4192.99	156.621	stamen		248337_at	287.749	1034.63	432.652	167.768	480.976	616.39				low-temperature-responsive protein 78 (LTI78) / desiccation-responsive protein 29A (RD29A)	AT5G52310
248372_at	192.893	28.2443	229.981	23.278	221.544	petal		248372_at	115.124	279.073	145.136	108.101	278.738	179.265				expressed protein	AT5G51850
248419_at	3118.6	1687.41	2811.88	594.042	3821.69	carpel		248419_at	1365.33	2899	1704.72	1309.04	2930.67	1814.96				phosphate-responsive 1 family protein	AT5G51550
248566_s_at	3839.16	11064	699.338	916.757	555.372	sepal		248566_s_at	3010.14	6004.42	3134.65	2446.28	7263.7	5093.9				ferric reductase-like transmembrane component family protein	AT5G49730 /// AT5G49740
248619_at	480.21	1139.03	128.742	259.777	211.168	sepal		248619_at	353.951	914.249	536.401	404.237	1217.23	750.961			AAP6	amino acid permease 6 (AAP6)	AT5G49630
248683_at	417.785	497.41	150.696	48.6734	167.178	sepal		248683_at	693.16	1618.85	807.193	665.344	1953.98	979.215				protease inhibitor/seed storage/lipid transfer protein (LTP) family protein	AT5G48490
248779_at	531.921	498.252	395.127	251.699	756.636	carpel		248779_at	467.999	988.872	485.677	516.466	1107.64	779.79				acetyl-CoA C-acyltransferase, putative / 3-ketoacyl-CoA thiolase, putative	AT5G47720
248801_at	414.186	138.56	241.778	368.361	550.618	carpel		248801_at	406.237	1542.22	350.372	666.953	1448.47	712.918			HAT2	homeobox-leucine zipper protein 2 (HAT2) / HD-ZIP protein 2	AT5G47370
248812_at	192.974	283.044	21.6594	205.763	72.7993	sepal		248812_at	58.0131	129.441	115.078	73.6659	90.5469	96.5926				palmitoyl protein thioesterase family protein	AT5G47330
248870_at	248.628	542.151	490.556	148.581	666.844	carpel		248870_at	136.205	300.347	139.243	167.01	377.52	218.669				zinc-binding family protein	AT5G46710
248895_at	91.9419	317.34	92.0338	46.9012	91.1004	sepal		248895_at	115.613	236.463	89.0683	291.33	235.802	123.299				leucine-rich repeat transmembrane protein kinase, putative	AT5G46330
248961_at	300.483	95.5003	55.2494	110.018	381.252	carpel		248961_at	267.813	629.288	305.956	1107.32	1013.31	610.722				subtilase family protein	AT5G45650
249013_at	250.877	27.762	44.3719	665.941	81.0683	stamen		249013_at	43.6021	156.925	76.6977	29.7197	67.6015	43.7503				leucine-rich repeat transmembrane protein kinase, putative	AT5G44700
249101_at	14.9874	5.73619	1.4068	31.1798	5.38342	stamen	nectary	249101_at	18.2221	57.5205	46.7174	20.3946	152.809	124.841				protease inhibitor, putative	AT5G43580
249128_at	78.5229	463.808	42.3509	47.971	42.5876	sepal		249128_at	46.2118	109.83	52.9015	52.4179	203.486	131.427				2-oxoglutarate-dependent dioxygenase, putative	AT5G43440
249157_at	13.0336	2.30256	26.3326	7.95227	94.2575	carpel		249157_at	69.0209	391.382	49.2328	577.795	1273.34	756.294				hypothetical protein	AT5G43510
249271_at	467.431	1123.51	362.789	343.375	271.381	sepal		249271_at	233.167	466.713	318.638	411.589	541.109	410.23				COP1-interactive protein 1 / CIP1	AT5G41790
249325_at	567.098	438.986	248.382	90.3517	330.232	sepal		249325_at	232.727	485.607	261.856	232.298	451.01	329.2				urophorphyrin III methylase (UPM1)	AT5G40850
249467_at	111.687	97.6975	54.1099	237.111	85.831	stamen		249467_at	160.632	457.906	189.163	353.923	864.333	415.054				no apical meristem (NAM) family protein	AT5G39610
249800_at	801.029	2423.22	369.804	321.988	84.3003	sepal		249800_at	261.353	604.441	384.346	328.844	825.368	803.936			SWEET12	nodulin MtN3 family protein	AT5G23660
249917_at	844.035	565.941	624.959	128.127	1332.31	carpel		249917_at	664.421	1779.38	980.574	697.854	1481.23	955.299	DELLA-repressed			esterase/lipase/thioesterase family protein	AT5G22460
250344_at	63.4371	123.695	33.8304	74.4004	44.4215	sepal		250344_at	78.5674	229.396	103.255	86.9913	264.539	161.403				glutaredoxin family protein	AT5G11930
250346_at	348.093	75.6037	61.5735	416.268	566.797	carpel		250346_at	190.666	399.92	272.733	225.188	370.244	189.802				expressed protein	AT5G11950
250446_at	192.711	279.07	102.663	323.401	348.436	carpel		250446_at	340.818	966.88	188.551	3630.4	1797.16	739.313				chloroplast nucleoid DNA-binding protein, putative	AT5G10770
250598_at	65.5437	53.2204	46.243	46.3063	35.5844	sepal		250598_at	54.3992	198.822	88.1557	50.1233	396.433	207.429				myb family transcription factor (MYB29)	AT5G07690
250633_at	562.353	208.273	135.712	524.64	489.939	stamen		250633_at	231.416	884.887	504.058	146.899	973.912	636.294	DELLA-repressed			peptide methionine sulfoxide reductase, putative	AT5G07460
250690_at	817.88	2639.46	199.014	511.443	514.087	sepal		250690_at	682.549	1394.87	657.888	987.062	1620.6	1200.94				ABC transporter family protein	AT5G06530
251028_at	843.854	3081.56	352.008	1755.62	290.048	sepal		251028_at	616.104	1838.4	748.621	941.99	2199.03	1315.33				haloacid dehalogenase-like hydrolase family protein	AT5G02230
251084_at	223.035	136.843	83.9179	385.214	72.9925	stamen		251084_at	165.011	394.115	203.767	888.809	593.307	378.38				zinc finger (C3HC4-type RING finger) family protein	AT5G01520
251169_at	320.041	143.206	122.971	47.2176	417.041	carpel		251169_at	264.001	746.975	232.678	402.589	1145.88	613.363				expressed protein	AT3G63210
251230_at	117.946	207.229	116.664	44.283	73.2264	sepal		251230_at	81.1541	169.283	108.883	59.2684	207.002	124.093				glycosyl hydrolase family 1 protein	AT3G62750
251254_at	123.628	174.383	128.85	124.07	134.641	sepal		251254_at	164.325	631.841	224.58	235.381	842.48	582.475				anion exchange family protein	AT3G62270
251428_at	34.2613	11.3564	23.6166	340.568	29.1797	stamen		251428_at	26.0326	315.551	29.0628	28.0733	1035.91	337.181				glycosyl hydrolase family 1 protein	AT3G60140
251443_at	866.251	1291.31	716.963	566.315	357.106	sepal		251443_at	499.843	1341.77	614.591	720.826	2149.06	1377.36				kelch repeat-containing F-box family protein	AT3G59940 /// AT3G59950
251503_at	528.608	1877.03	56.6743	423.594	552.793	sepal		251503_at	359.671	1106.68	494.448	318.588	1047.37	714.504				ABC transporter family protein	AT3G59140
251509_at	171.439	291.313	29.3487	456.56	62.2811	stamen		251509_at	175.812	512.618	447.227	120.513	644.65	610.271				pectinesterase family protein	AT3G59010
251515_at	21.9141	20.9729	30.8302	34.2692	29.6354	stamen		251515_at	24.1951	64.223	26.3822	26.3139	73.5954	52.3572				syntaxin-related family protein	AT3G59270
251713_at	290.666	196.569	147.396	1403.17	108.663	stamen		251713_at	306.2	802.949	445.25	180.253	711.317	432.918				dehydration-responsive protein-related	AT3G56080
251839_at	203.069	436.754	64.3232	130.244	147.704	sepal		251839_at	103.758	245.745	181.918	103.827	199.057	176.521				patatin-related	AT3G54950
251900_at	249.06	66.9008	95.3363	74.0159	321.553	carpel		251900_at	190.552	455.096	234.608	166.613	451.041	283.894			SRS6	lateral root primordium (LRP) protein-related	AT3G54430
251928_at	61.1643	31.8723	13.6023	72.5881	153.7	carpel		251928_at	297.071	3659.63	496.299	388.694	3838.56	1890.88				protease inhibitor/seed storage/lipid transfer protein (LTP) family protein	AT3G53980
251968_at	185.699	131.127	207.087	205.196	175.577	petal		251968_at	120.753	308.612	174.718	98.8942	245.304	189.363				GDSL-motif lipase/hydrolase family protein	AT3G53100
252004_at	160.656	51.7236	9.32381	760.702	11.5294	stamen		252004_at	101.795	365.659	367.913	75.2237	394.462	325.879	DELLA-repressed			purple acid phosphatase (PAP20)	AT3G52780
252037_at	445.732	1475.38	88.0647	87.282	184.924	sepal		252037_at	266.196	772.264	254.179	607.562	1181.41	499.958			CAM9	calmodulin-9 (CAM9)	AT3G51920
252095_at	1012.73	562.417	220.749	1091.31	382.112	stamen		252095_at	637.203	1352.46	998.746	680.851	1178.08	917.904				epoxide hydrolase, putative	AT3G51000
252102_at	457.665	306.938	39.5572	2557	24.4342	stamen		252102_at	35.8082	153.514	30.8499	31.5595	56.2194	55.2027				dehydrin xero2 (XERO2) / low-temperature-induced protein LTI30 (LTI30)	AT3G50970
252282_at	352.807	308.414	155.265	206.946	411.901	carpel		252282_at	345.453	835.391	416.516	352.807	871.424	554.855				glucosamine/galactosamine-6-phosphate isomerase family protein	AT3G49360
252327_at	1774.69	6631.16	142.434	894.421	106.793	sepal		252327_at	744.303	2119.11	798.542	1460.54	3181.98	1700.27			SWEET11	nodulin MtN3 family protein	AT3G48740
252419_at	79.3328	158.625	31.6235	88.1457	91.9023	sepal		252419_at	87.7408	247.095	134.634	117.048	326.847	235.378				expressed protein	AT3G47510
252594_at	300.452	529.115	48.3749	46.1656	296.997	sepal		252594_at	274.52	659.505	372.779	195.154	604.34	573.509				proton-dependent oligopeptide transport (POT) family protein	AT3G45680
252712_at	335.271	590.952	616.274	238.633	226.686	petal		252712_at	313.661	797.692	390.582	348.932	660.388	413.977				glutathione S-transferase, putative	AT3G43800
252938_at	58.7203	42.0748	49.8194	92.8146	107.174	carpel		252938_at	39.2259	86.0344	51.7653	41.8255	103.561	76.8068				expressed protein	AT4G39190
253017_at	36.6165	25.1344	31.1901	60.4727	31.2592	stamen		253017_at	31.715	93.3525	36.3486	34.6721	96.6687	53.3976				mannitol dehydrogenase, putative	AT4G37970
253053_at	1486.07	3148.01	2181.93	599.198	1395.36	sepal		253053_at	1272.47	2961.9	1531.54	1650.35	3599.53	2426.12				hydrolase, alpha/beta fold family protein	AT4G37470
253099_s_at	134.415	287.844	43.2264	290.869	26.9338	stamen		253099_s_at	138.679	631.161	302.343	111.295	1119.51	657.464				peroxidase 50 (PER50) (P50) (PRXR2)	AT4G37520 /// AT4G37530
253125_at	3987.21	7509.29	1747.72	3335.58	2403.79	sepal		253125_at	2848.94	5928.34	2824.48	2841.6	9089.55	5953.88			j11	DNAJ heat shock N-terminal domain-containing protein (J11)	AT4G36040
253163_at	1468.01	2004.84	1122.01	1726.1	1468.04	sepal		253163_at	1226.06	2896.63	1616.62	1239.09	3674.3	2470.04				Rho-GTPase-activating protein-related	AT4G35750
253344_at	56.8093	81.7112	70.6145	95.4222	64.1106	stamen		253344_at	74.853	329.15	128.209	84.6814	310.803	243.06				protease inhibitor/seed storage/lipid transfer protein (LTP) family protein	AT4G33550
253411_at	518.753	634.061	142.443	116.858	291.551	sepal		253411_at	177.918	758.186	266.863	185.963	941.879	476.915				homeobox protein (ATH1)	AT4G32980
253488_at	125.403	9.13842	16.9548	13.2875	258.799	carpel		253488_at	99.9481	265.446	135.245	60.0819	189.851	144.289			REM1	transcriptional factor B3 family protein / reproductive meristem protein 1 (REM1)	AT4G31610
253510_at	48.8227	43.7901	13.0562	57.7122	32.8929	stamen		253510_at	37.3652	95.5445	55.5101	38.7612	109.619	88.3882				expressed protein	AT4G31730
253829_at	237.312	221.806	778.133	130.601	144.634	petal		253829_at	404.654	1098.32	229.037	267.04	2161.47	931.014				nodulin MtN21 family protein	AT4G28040
253875_at	1570.89	2190.83	2276.8	1201.37	894.941	petal		253875_at	968.483	2061.34	1789.03	608.538	1736.22	1558.33				plastocyanin-like domain-containing protein	AT4G27520
253908_at	478.186	254.197	258.883	362.122	638.681	carpel	nectary	253908_at	487.179	1156.28	590.209	776.266	1907.42	1300.1			GH3.5	auxin-responsive GH3 family protein	AT4G27260
253971_at	1073.45	4482.99	71.0622	4.14046	70.7545	sepal		253971_at	566.843	1413.93	673.846	382.135	2078.75	1144.62				fructose-bisphosphate aldolase, putative	AT4G26530
254197_at	510.549	945.959	91.1196	564.687	706.022	sepal		254197_at	426.716	963.978	418.052	547.178	1695.6	995.475				glycosyl hydrolase family protein 37 / trehalase, putative	AT4G24040
254232_at	2225.73	6966.7	79.3002	774.81	522.684	sepal		254232_at	1246.18	2531.69	4736.39	309.244	2875.12	5928.32				coronatine-responsive tyrosine aminotransferase / tyrosine transaminase	AT4G23600
254361_at	24.3072	6.04227	33.7046	19.6881	38.3041	carpel		254361_at	32.676	79.8078	39.5427	30.3852	53.3786	46.2927				expressed protein	AT4G22212
254371_at	49.6019	79.8869	55.6734	46.0819	63.7223	sepal		254371_at	49.8519	104.171	47.8326	47.8158	89.9397	54.3107				glycosyl hydrolase family 1 protein	AT4G21760
254377_at	608.583	40.7319	388.764	40.8117	717.599	carpel		254377_at	733.763	1677.68	1160.36	837.523	1850.28	1334.38	DELLA-repressed			subtilase family protein	AT4G21650
254386_at	4961.02	7984.12	2628.11	407.534	5293.12	sepal		254386_at	2035.66	6796.45	2751.11	1817.94	7135.99	4777.55				peroxidase 42 (PER42) (P42) (PRXR1)	AT4G21960
254431_at	84.712	181.485	45.2144	35.1951	47.5205	sepal		254431_at	56.9155	124.869	75.7676	65.8202	171.48	109.237				FAD-binding domain-containing protein	AT4G20830 /// AT4G20840
254687_at	1615.3	910.492	209.004	1892.66	88.664	stamen		254687_at	489.795	2630.53	1342.35	260.168	3954.07	2449.49	DELLA-repressed			cytochrome P450 family protein	AT4G13770
254823_at	74.6094	192.108	122.619	252.502	25.2732	stamen		254823_at	89.7527	311.815	145.9	113.056	213.007	154.191				expressed protein	AT4G12580
254833_s_at	653.084	1076.06	87.5274	2795.12	95.5164	stamen		254833_s_at	271.563	539.048	434.836	159.014	560.072	447.312				copper amine oxidase family protein	AT4G12280 /// AT4G12290
254900_at	9.30153	26.7992	12.8574	6.67491	24.8604	sepal		254900_at	28.8607	127.507	31.5465	179.346	685.289	270.745				expressed protein	AT4G11510
254909_at	24.0472	44.6303	40.1628	29.1187	24.0619	sepal		254909_at	37.7177	146.335	54.143	37.2933	80.0024	50.5973				disease resistance-responsive family protein / dirigent family protein	AT4G11210
254998_at	64.7887	1055.05	28.5073	57.5038	35.9489	sepal		254998_at	54.4842	376.122	76.8037	195.161	828.902	409.722				choline kinase, putative	AT4G09760
255032_at	143.859	70.3544	101.7	55.0794	175.113	carpel		255032_at	150.648	309.851	169.032	169.591	336.701	250.169				glycosyltransferase family protein	AT4G09500
255080_at	1549.99	1755.96	4073.48	4089.12	592.969	stamen		255080_at	857.253	1995.83	996.29	834.695	2011.65	892.003			AGP10	arabinogalactan-protein (AGP10)	AT4G09030
255207_at	4.82179	10.4496	2.52079	11.6384	15.7379	carpel		255207_at	23.0435	72.2285	20.077	112.527	259.649	145.728				expressed protein	AT4G07515
255437_at	272.051	99.014	520.034	159.572	99.7484	petal		255437_at	167.407	459.903	273.249	58.7234	320.334	275.528			AOP2	2-oxoglutarate-dependent dioxygenase, putative (AOP2)	AT4G03060
255578_at	553.501	306.938	307.69	1933.21	81.6799	stamen		255578_at	430.105	964.854	623.081	340.033	1225.77	754.45				nodulin MtN21 family protein	AT4G01450
255726_at	360.876	59.2637	178.368	384.162	480.989	carpel		255726_at	405.802	1564.13	575.924	445.829	1874.15	997.069				lysine and histidine specific transporter, putative	AT1G25530
255734_at	235.098	348.219	240.87	244.82	150.537	sepal		255734_at	85.4675	203.683	79.1215	75.6284	273.385	141.673				myb family transcription factor	AT1G25550
255956_at	225.326	16.8108	3.82267	199.999	74.7149	stamen		255956_at	118.616	341.865	186.496	334.764	300.9	274.663				galactosyltransferase family protein	AT1G22015
255980_at	363.406	534.873	198.312	485.311	258.464	sepal		255980_at	247.773	592.81	298.049	302.3	738.935	474.928				avirulence-responsive protein, putative / avirulence induced gene protein, putative / AIG protein, putative	AT1G33970
256096_at	96.9441	261.549	12.4533	3.55465	9.88225	sepal		256096_at	95.8798	222.407	139.321	83.9296	340.272	209.738				expressed protein	AT1G13650
256098_at	365.472	172.574	770.523	88.4062	162.568	petal		256098_at	238.074	509.346	240.806	159.794	668.7	398.202				glucosamine/galactosamine-6-phosphate isomerase family protein	AT1G13700
256596_at	141.519	620.865	21.7725	56.1572	25.91	sepal		256596_at	35.5638	113.238	49.4841	39.6266	121.368	75.7795				AAA-type ATPase family protein	AT3G28540
256621_at	159.526	15.8554	67.497	87.1205	238.332	carpel		256621_at	248.624	734.764	236.557	326.653	1072.44	449.519				copper-binding family protein	AT3G24450
256736_at	59.1732	37.9928	14.48	29.1619	40.9183	carpel		256736_at	28.4255	115.649	35.3624	32.7615	57.6959	41.7595				terpene synthase/cyclase family protein	AT3G29410
256789_at	24.7993	18.5884	14.5425	20.5321	22.287	carpel		256789_at	25.1772	137.499	34.8868	42.3476	252.136	124.649				seven in absentia (SINA) family protein	AT3G13672
256799_at	212.553	321.999	29.3559	280.46	304.011	sepal		256799_at	199.798	459.011	229.656	351.774	586.459	406.983				expressed protein	AT3G18560
256860_at	147.039	110.439	73.3132	184.95	64.392	stamen		256860_at	104.035	218.746	126.884	88.4187	111.006	108.155				transferase family protein	AT3G23840
256880_at	323.895	731.715	73.3112	168.112	765.474	carpel		256880_at	332.347	771.229	558.706	264.822	797.795	578.049				major latex protein-related / MLP-related	AT3G26450
256927_at	558.198	560.395	78.3979	246.087	303.447	sepal		256927_at	398.535	800.057	568.153	494.368	784.084	783.048				senescence-associated protein-related	AT3G22550
257167_at	119.177	22.606	28.7828	50.4378	216.673	carpel		257167_at	75.8167	153.766	68.0164	91.1543	196.994	119.463				SNF2 domain-containing protein / helicase domain-containing protein	AT3G24340
257543_at	316.127	72.1629	57.8331	727.229	45.6636	stamen		257543_at	107.061	273.144	215	54.315	205.904	159.91				amino acid transporter family protein	AT3G28960
257636_at	285.294	105.157	44.3147	66.8699	655.191	carpel		257636_at	215.755	472.843	251.558	411.133	534.926	437.264				cytochrome P450 71B22, putative (CYP71B22)	AT3G26200
257654_at	558.76	906.987	1239.06	1255.04	1619.03	carpel		257654_at	368.117	877.64	545.006	435.791	884.072	660.687				DNAJ heat shock N-terminal domain-containing protein	AT3G13310
257959_at	172.869	86.605	39.5216	66.0758	194.381	carpel		257959_at	143.947	293.538	166.978	163.699	281.75	169.182				protein kinase family protein	AT3G25560
257964_at	190.291	288.142	439.04	101.37	129.785	petal		257964_at	112.67	310.144	142.129	42.3872	231.008	142.356				phototropic-responsive NPH3 family protein	AT3G19850
258252_at	160.91	63.1562	40.8631	39.8935	294.04	carpel		258252_at	101.368	367.534	117.875	89.1876	384.058	181.267				glycoside hydrolase family 28 protein / polygalacturonase (pectinase) family protein	AT3G15720
258270_at	143.899	10.9989	42.0185	22.0237	199.217	carpel		258270_at	161.883	325.912	227.822	163.123	335.095	187.439				phospholipase/carboxylesterase family protein	AT3G15650
258287_at	80.7474	147.189	16.9124	48.1844	86.5859	sepal		258287_at	99.4809	379.599	151.78	177.713	436.165	294.121				sulfate transporter, putative	AT3G15990
258293_at	153.445	92.8129	49.2834	297.904	85.7696	stamen		258293_at	151.649	352.039	145.087	120.694	304.917	190.063			PHO1	phosphate transporter, putative (PHO1)	AT3G23430
258586_s_at	6.65542	1.27675	10.1395	47.6907	3.18195	stamen		258586_s_at	20.121	133.923	30.1519	20.0044	175.565	90.2557				trypsin and protease inhibitor family protein / Kunitz family protein	AT3G04320 /// AT3G04330
258923_at	38.8381	52.0743	10.8218	4.88436	14.1544	sepal		258923_at	98.0327	217.115	107.514	152.566	525.559	255.76				serine carboxypeptidase S10 family protein	AT3G10450
258983_at	48.6939	48.4902	23.2381	63.4475	32.4946	stamen		258983_at	49.451	373.856	85.8915	61.7056	534.388	236.454				alanine--glyoxylate aminotransferase, putative / beta-alanine-pyruvate aminotransferase, putative / AGT, putative	AT3G08860
259310_s_at	417.036	521.069	120.859	974.928	313.602	stamen		259310_s_at	281.532	588.383	439.343	248.516	692.88	503.519				sugar transporter, putative	AT3G05160 /// AT3G05165
259329_at	12.0678	5.83837	13.631	15.4515	4.87236	stamen		259329_at	13.8293	86.8538	18.9559	18.0338	133.822	82.7167				phosphotransfer family protein	AT3G16360
259364_at	104.259	436.505	15.5024	59.5919	99.0025	sepal		259364_at	91.3067	242.045	132.06	113.703	334.525	191.724			RAV1	DNA-binding protein RAV1 (RAV1)	AT1G13260
259723_at	806.699	242.677	338.91	1850.56	351.263	stamen		259723_at	509.022	1457.83	849.092	381.912	1280.85	920.388	GA-induced			metal transporter, putative (IRT3)	AT1G60960
259751_at	526.586	1997.84	72.4019	50.5373	106.647	sepal		259751_at	545.432	1816.49	634.534	878.485	3736.82	2079.44			MYBx	myb family transcription factor	AT1G71030
259871_at	65.6054	177.538	44.6128	33.9006	32.0155	sepal		259871_at	70.8959	231.894	118.035	82.8431	347.819	298.149				nodulin, putative	AT1G76800
260193_at	66.3556	60.1372	60.1119	60.2051	59.0317	stamen		260193_at	66.3707	280.362	71.3307	155.196	909.807	1202.33				lysine and histidine specific transporter, putative	AT1G67640
260287_at	455.047	976.319	63.1985	89.2403	296.095	sepal		260287_at	317.474	1951.22	362.195	410.464	3907.04	1730.99				kelch repeat-containing F-box family protein	AT1G80440
260319_at	24.1322	11.8821	8.86588	4.8134	40.5183	carpel		260319_at	25.1081	67.8257	20.0375	29.5912	86.2212	58.4395				heavy-metal-associated domain-containing protein	AT1G63950
260563_at	143.599	133.904	141.236	221.713	9.39826	stamen		260563_at	59.2459	122.592	85.7317	49.6862	68.709	63.8801	DELLA-repressed			UDP-glucoronosyl/UDP-glucosyl transferase family protein	AT2G43840
260745_at	3348.23	1339.5	3263.89	2688.85	2262.6	petal		260745_at	1340.9	4417.66	2414.95	611.243	4542.66	2809.3	GA-induced			glutathione S-transferase, putative	AT1G78370
260770_at	180.549	64.825	33.5823	29.0014	161.073	carpel		260770_at	155.262	329.857	155.011	171.443	560.757	264.74				zinc finger (C3HC4-type RING finger) family protein	AT1G49200
260776_at	62.3643	151.401	7.49174	13.4805	44.708	sepal		260776_at	60.3475	131.988	56.5307	53.5024	120.784	75.4952				zinc finger (C2H2 type) family protein	AT1G14580
260875_at	725.095	1514.77	431.805	835.613	529.226	sepal		260875_at	482.77	1022.31	608.443	693.804	1291.84	939.607				F-box family protein	AT1G21410
260900_s_at	434.46	708.931	603.678	330.125	252.59	sepal		260900_s_at	274.534	623.215	446.34	203.724	764.368	553.995				2-oxoisovalerate dehydrogenase, putative / 3-methyl-2-oxobutanoate dehydrogenase, putative / branched-chain alpha-keto acid dehydrogenase E1 alpha subunit, putative	AT1G21400 /// AT5G34780
260942_s_at	3.2647	4.36388	9.62675	2.99177	48.6157	carpel		260942_s_at	44.4573	220.893	27.4658	414.778	1118.97	588.281				expressed protein	AT1G45190 /// AT3G11990
261224_at	150.345	443.009	75.7058	206.347	36.2684	sepal		261224_at	122.177	426.407	240.285	153.129	587.081	465.069				subtilase family protein	AT1G20160
261265_at	135.866	664.017	364.122	833.317	500.569	stamen		261265_at	146.341	470.87	149.598	180.768	862.191	419.881				zinc finger (C3HC4-type RING finger) family protein	AT1G26800
261504_at	18.2873	14.6541	24.7549	20.6409	18.589	petal		261504_at	23.1984	57.9009	27.4932	28.7964	57.4624	39.8373				MADS-box protein (AGL12)	AT1G71692
261815_at	311.765	13.0706	19.6612	1223.19	16.774	stamen		261815_at	152.648	320.801	262.82	79.2002	134.365	124.275			bZIP21/TGA9	bZIP family transcription factor	AT1G08320
261895_at	1005.98	1876.51	322.687	259.346	563.322	sepal		261895_at	754.168	1529.02	1042.88	854.093	2054.96	1536.17				NRAMP metal ion transporter 1 (NRAMP1)	AT1G80830
261910_at	40.3854	2.69383	13.0367	3.75992	36.8268	carpel		261910_at	29.9689	94.0383	57.9988	22.9337	112.592	67.7789				zinc finger (C2H2 type) family protein (ZFP1)	AT1G80730
261928_at	11.1895	14.1027	6.25402	3.96796	36.3411	carpel		261928_at	71.0567	168.159	74.9517	64.4621	235.001	140.765				plastocyanin-like domain-containing protein	AT1G22480
261991_at	84.2551	12.0771	10.2818	159.778	5.11946	stamen		261991_at	30.2493	71.0518	46.7886	27.9863	52.2203	39.6501	GA-induced			expressed protein	AT1G33700
262010_at	122.152	158.744	64.8799	94.7195	160.742	carpel		262010_at	183.343	391.169	175.641	275.535	686.468	387.731				expressed protein	AT1G35612
262049_at	395.213	1391.68	33.3345	1544.13	40.0206	stamen		262049_at	362.011	847.223	455.996	450.247	1485.09	858.293				expressed protein	AT1G80180
262050_at	208.851	565.063	103.003	235.375	97.8426	sepal		262050_at	242.654	1161.93	412.692	68.9744	836.559	464.054				expressed protein	AT1G80130
262083_at	14.3245	6.45799	5.27589	38.8076	15.8137	stamen		262083_at	49.6192	303.408	50.0602	333.876	1042.63	449.318				pectinesterase inhibitor domain-containing protein	AT1G56100
262099_s_at	48.6056	10.138	7.39048	70.9219	80.2561	carpel		262099_s_at	38.4223	144.253	41.7474	43.1338	154.456	77.9719			GH3.4	auxin-responsive GH3 family protein	AT1G59500 /// AT4G37390
262103_at	53.0186	27.1406	26.1316	78.1843	72.1138	stamen		262103_at	23.553	51.1653	29.4363	24.5839	66.1434	40.3409				glutathione S-transferase, putative	AT1G02940
262259_s_at	54.8415	155.888	29.9674	32.0975	34.1164	sepal		262259_s_at	29.2665	106.383	32.9687	45.0393	219.353	87.5941				expressed protein	AT1G53870 /// AT1G53890
262286_at	217.464	275.298	64.9905	67.4151	217.945	sepal		262286_at	160.709	363.152	207.743	138.581	437.892	289.971				expressed protein	AT1G68585
262380_at	1758.73	450.699	1331.62	425.35	2682.74	carpel		262380_at	1097.06	2204.07	1350.9	920.023	1862.49	1414.62				threonine synthase, putative	AT1G72810
262388_at	92.2038	49.8411	57.6805	52.4065	68.4809	carpel		262388_at	64.8518	237.628	91.0717	91.7171	449.346	241.305				BURP domain-containing protein	AT1G49320
262436_at	356.908	107.441	119.9	863.616	144.721	stamen		262436_at	195.805	506.213	299.271	95.8013	254.987	252.316	DELLA-repressed			transducin family protein / WD-40 repeat family protein	AT1G47610
262667_at	217.125	231.541	80.2628	95.7567	244.901	carpel		262667_at	91.5066	281.808	120.763	133.249	433.607	251.9				copper amine oxidase, putative	AT1G62810
262733_s_at	325.488	163.173	50.4581	42.1762	457.267	carpel		262733_s_at	224.61	569.517	307.094	212.385	523.572	307.81				lipase, putative	AT1G28660 /// AT1G28670
262736_at	348.411	535.773	558.417	218.754	278.193	petal		262736_at	419.122	1155.62	505.199	493.013	1691.21	994.914				GDSL-motif lipase, putative	AT1G28570
262745_at	367.803	2106.1	51.7626	63.4044	86.904	sepal		262745_at	351.135	1076.6	560.879	207.96	1133.12	650.242				lipase, putative	AT1G28600
262751_at	227.389	99.7915	99.5546	398.208	85.4147	stamen		262751_at	113.657	377.655	239.689	98.1752	398.232	222.717				cation efflux family protein	AT1G16310
262883_at	402.022	723.969	6.33629	69.2645	22.5086	sepal		262883_at	153.747	547.73	187.566	124.339	596.058	243.242			AMT1.2	ammonium transporter 1, member 2 (AMT1.2)	AT1G64780
262912_at	974.226	145.226	77.9938	1216.17	171.552	stamen		262912_at	342.919	1055.29	640.292	474.038	827.56	588.105				proton-dependent oligopeptide transport (POT) family protein	AT1G59740
262940_at	401.507	581.775	155.493	1104.65	27.9656	stamen		262940_at	375.277	798.634	444.02	872.075	1069.28	683.655				cation efflux family protein	AT1G79520
262986_at	1024.09	1355.56	574.101	201.195	278.485	sepal		262986_at	473.887	1083.89	665.073	473.798	1451.18	933.708				kelch repeat-containing F-box family protein	AT1G23390
263236_at	877.775	463.503	84.6133	688.031	486.98	stamen		263236_at	426.919	939.181	600.104	594.569	1248.57	744.026				two-component responsive regulator / response regulator 4 (ARR4)	AT1G10470
263296_at	559.938	1036.67	208.011	214.97	697.447	sepal		263296_at	699.694	1760.19	696.054	1110.76	3071.13	1760.42				calmodulin-binding protein-related	AT2G38800
263318_at	158.249	108.482	46.1825	5.54749	132.861	carpel		263318_at	147.378	841.543	252.808	132.773	910.629	488.358				expressed protein	AT2G24762
263452_at	287.476	594.134	362.478	300.469	142.02	sepal		263452_at	147.895	347.915	216.766	91.2367	315.766	245.612				trehalose-6-phosphate phosphatase, putative	AT2G22190
263518_at	13.6219	5.48549	18.2784	17.6977	72.4613	carpel		263518_at	66.0669	264.8	47.1672	429.462	1190.45	638.979				expressed protein	AT2G21655
263545_at	91.3368	118.038	78.7294	163.913	79.5697	stamen		263545_at	60.7547	220.878	98.3651	104.495	317.129	181.212				expressed protein	AT2G21560
263595_at	131.818	391.045	91.3397	87.6358	50.4054	sepal		263595_at	70.3761	137.068	92.3676	143.643	145.437	102.746				purple acid phosphatase, putative	AT2G01890
263598_at	1393.9	4311.6	230.51	1530.41	937.917	sepal		263598_at	1445.71	3512.81	1269.11	2309.53	4531.77	2533.25			EXGT-A3	xyloglucan:xyloglucosyl transferase / xyloglucan endotransglycosylase / endo-xyloglucan transferase (EXGT-A3)	AT2G01850
264238_at	81.342	52.5617	37.818	350.199	61.0896	stamen		264238_at	97.6362	238.048	93.6122	73.9686	541.646	339.872				expressed protein	AT1G54740
264280_at	52.1742	21.841	1.69749	12.4026	17.9795	sepal		264280_at	17.0307	62.3714	31.6359	16.8926	132.872	75.1576				glycosyl hydrolase family 1 protein	AT1G61820
264287_at	205.488	48.8255	439.095	202.75	64.4979	petal		264287_at	130.255	326.723	161.976	100.467	255.266	170.815				expressed protein	AT1G61930
264300_at	1063.65	2475.77	1555.96	2008.31	233.685	sepal		264300_at	664.789	1581.81	1097.07	574.189	1751.76	1212.28				gamma-glutamyl hydrolase, putative / gamma-Glu-X carboxypeptidase, putative / conjugase, putative	AT1G78670
264433_at	36.9495	33.1041	19.1905	20.0038	31.1541	sepal		264433_at	29.2601	148.933	60.5342	36.6218	413.855	233.775				glycosyl hydrolase family 1 protein	AT1G61810
264514_at	96.2728	1161.24	23.7572	7.85256	12.075	sepal		264514_at	37.3376	83.7128	138.911	47.4102	230.568	283.698				cinnamyl-alcohol dehydrogenase family / CAD family	AT1G09500
264614_s_at	518.818	65.8319	7.3661	1566.83	437.858	stamen		264614_s_at	193.795	484.087	281.478	138.873	395.527	307.742				aldehyde oxidase, putative	AT1G02590 /// AT1G04580
264958_at	17.0557	366.678	1.65337	3.45637	1.88265	sepal		264958_at	16.4994	123.444	19.141	19.6762	251.603	79.1393				expressed protein	AT1G76960
264998_at	28.4976	72.0335	4.95185	3.46678	18.2014	sepal		264998_at	65.5738	155.725	63.5802	101.982	188.26	98.8045				expressed protein	AT1G67330
265111_at	31.6625	137.189	11.4634	6.01268	4.59421	sepal		265111_at	24.7089	81.2463	30.3783	25.7716	180.066	86.5182				protease inhibitor/seed storage/lipid transfer protein (LTP) family protein	AT1G62510
265121_at	364.999	69.6635	44.203	146.048	65.9883	stamen		265121_at	94.9185	615.348	294.065	83.0436	921.37	508.132	DELLA-repressed			flavin-containing monooxygenase family protein / FMO family protein	AT1G62560
265387_at	446.13	548.793	235.311	271.733	96.8565	sepal		265387_at	347.524	2049.03	521.979	224.599	3286.05	1451.59				expressed protein	AT2G20670
265420_s_at	58.8147	58.4323	50.0954	49.3496	61.3266	carpel		265420_s_at	41.1294	82.2415	45.1101	40.7409	63.4673	49.8056				expressed protein	AT1G31880 /// AT2G21030
265480_at	2705.36	2691.44	3163.35	3583.45	2512.1	stamen		265480_at	975.466	2127.39	1376.33	1186.36	2048.83	1656.05				cold-acclimation protein, putative (FL3-5A3)	AT2G15970
265511_at	97.7138	18.6652	8.07264	500.683	48.5768	stamen		265511_at	194.839	2381.27	259.421	104.422	4149.61	2145.71				glycine-rich protein	AT2G05540
265547_at	129.786	530.885	45.8322	70.357	164.966	sepal		265547_at	215.607	776.14	277.135	319.239	1311.35	712.775				expressed protein	AT2G28305
265611_at	8805.72	13996.8	386.272	171.069	250.261	sepal		265611_at	1254.02	3489.66	1821.42	1016.3	5396.14	2780.91				expressed protein	AT2G25510
265625_at	35.8359	17.6746	25.0493	34.2062	67.4852	carpel		265625_at	52.0827	124.614	52.9969	82.4781	227.151	136.973				expressed protein	AT2G27240
265673_at	997.513	1449.02	572.949	1652.9	915.235	stamen		265673_at	808.713	1937.04	926.375	1292.4	2309.61	1262.77				lactoylglutathione lyase family protein / glyoxalase I family protein	AT2G32090
265724_at	159.873	87.5393	137.791	105.456	87.5305	petal		265724_at	79.6665	221.1	78.0613	73.9497	192.785	134.04				ovate protein-related	AT2G32100
266072_at	1038.8	2110.17	838.571	1105.17	655.3	sepal		266072_at	579.876	1184.56	527.993	594.776	2037.1	1324.44				glycosyl transferase family 20 protein / trehalose-phosphatase family protein	AT2G18700
266126_at	285.257	46.7067	77.808	814.999	34.9109	stamen		266126_at	124.396	260.464	162.582	267.8	208.531	139.979	DELLA-repressed			matrix metalloproteinase	AT2G45040
266322_at	76.3479	221.885	35.3111	39.6897	45.5971	sepal		266322_at	58.2851	152.335	91.0066	70.3119	312.923	243.807			SAUR32	auxin-responsive family protein	AT2G46690
266364_at	113.574	83	50.2835	438.205	127.488	stamen		266364_at	174.507	417.967	274.631	712.282	448.626	232.458				expressed protein	AT2G41230
266503_at	80.4951	77.2148	38.6586	45.3341	132.803	carpel		266503_at	58.3563	154.892	83.7588	46.6975	82.4925	79.5901				rubber elongation factor (REF) protein-related	AT2G47780
266669_at	35.3189	15.1728	12.1075	95.5419	4.62634	stamen		266669_at	59.8011	121.073	81.3008	57.5873	152.155	85.668				UDP-glucoronosyl/UDP-glucosyl transferase family protein	AT2G29750
266738_at	523.271	157.073	438.485	520.642	439.84	stamen		266738_at	229.979	583.124	347.563	151.809	392.122	265.733	DELLA-repressed			expressed protein	AT2G47010
266756_at	254.184	94.2512	74.2456	904.838	57.8748	stamen		266756_at	160.01	372.703	388.205	266.57	305.517	240.154				cytochrome P450 family protein	AT2G46950
266983_at	61.2919	132.758	36.761	51.9975	68.6805	sepal		266983_at	53.9437	137.616	40.7017	174.309	353.426	182.561				hydrolase, alpha/beta fold family protein	AT2G39400
267260_at	145.87	158.295	81.249	127.031	60.3134	sepal		267260_at	127.631	322.962	185.367	140.706	276.94	196.137			AGP17	arabinogalactan-protein (AGP17)	AT2G23130
267304_at	832.765	334.781	490.488	4109.56	228.924	stamen		267304_at	578.34	1194.9	1123.54	444.775	935.97	763.181	DELLA-repressed			metal transporter, putative (ZIP6)	AT2G30080
267427_at	39.2624	15.2789	5.95911	4.00583	16.5637	carpel		267427_at	75.0929	206.146	116.426	66.5066	283.228	195.366				WRKY family transcription factor	AT2G34830
267523_at	775.411	705.559	985.194	346.043	899.65	petal		267523_at	510.467	1282.57	507.202	761.442	1792.96	1058.21				BTB/POZ domain-containing protein	AT2G30600
267524_at	420.907	346.388	366.293	178.497	511.248	carpel		267524_at	276.789	623.56	322.941	387.995	828.088	511.371				BTB/POZ domain-containing protein	AT2G30600
245029_at	165.642	165.431	140.103	79.5039	142.47	sepal	nectary	245029_at	172.063	40.6509	68.5888	249.525	38.0131	50.6858			YABBY5	plant-specific transcription factor YABBY family protein	AT2G26580
245041_at	230.265	2817.35	965.122	111.252	228.591	sepal		245041_at	249.682	103.894	258.438	406.986	108.481	257.401				expressed protein	AT2G26530
245052_at	1171.3	628.613	51.9057	109.618	2329.7	carpel		245052_at	872.906	406.923	1062.27	710.302	359.538	735.264				pectinesterase family protein	AT2G26440
245053_at	397.495	139.708	176.762	4159.91	65.5043	stamen		245053_at	1249.08	705.47	516.428	1628.64	1456.53	1929.68	GA-induced			pectinesterase family protein	AT2G26450
245076_at	491.532	223.88	71.313	1854.7	257.283	stamen		245076_at	844.359	625.463	342.185	698.915	570.738	367.188			GH3-3	auxin-responsive GH3 family protein	AT2G23170
245088_at	175.501	428.586	65.2514	8.06243	20.8761	sepal		245088_at	257.075	42.6432	215.351	269.807	61.6617	206.979				subtilase family protein	AT2G39850
245112_at	2213.25	880.557	8006.67	2255.99	1991.26	petal		245112_at	2664.94	1212.92	1977.91	2287.53	787.468	1161.05		8h		NAD-dependent glycerol-3-phosphate dehydrogenase family protein	AT2G41540
245159_at	185.606	79.235	114.766	2009.08	34.102	stamen		245159_at	381.288	165.372	174.166	537.406	304.171	472.153				cellulose synthase family protein	AT2G33100
245193_at	98.3765	241.634	44.3693	982.607	14.8721	stamen		245193_at	173.703	80.8168	81.881	134.48	130.387	204.704				Fe-S metabolism associated domain-containing protein	AT1G67810
245232_at	743.556	110.551	162.771	6048.56	12.4479	stamen		245232_at	1119.55	565.782	861.683	625.574	440.963	826.908	GA-induced			actin-depolymerizing factor, putative	AT4G25590
245244_at	1283.55	1149.29	1005.81	2184.84	1035.77	stamen		245244_at	1239.63	580.893	1885.76	833.575	560.019	1486.31	DELLA-repressed	2h	ILL6	IAA-amino acid hydrolase 6, putative (ILL6) / IAA-Ala hydrolase, putative	AT1G44350
245275_at	5043.82	6156.71	5538.98	3594.1	4529.63	sepal		245275_at	1480.3	3186.32	5997.85	441.986	1744.43	6099.55	GA-induced			beta-amylase (BMY1) / 1,4-alpha-D-glucan maltohydrolase	AT4G15210
245306_at	5805.32	15787.8	4958.17	273.657	1047.39	sepal		245306_at	3817.74	1665.37	3421.22	3988.2	1349.13	2204.59	GA-induced			chlorophyll A-B binding family protein / early light-induced protein, putative	AT4G14690
245319_at	837.293	670.487	2000.2	1649.54	728.521	petal		245319_at	772.097	95.7948	326.734	296.306	147.053	266.132		2h		expressed protein	AT4G16146
245336_at	675.991	191.673	1448.62	697.964	572.714	petal		245336_at	2034.88	188.768	1178.42	3630.7	223.38	1002.91				expressed protein	AT4G16515
245345_at	133.451	46.7479	74.9169	894.241	22.4222	stamen		245345_at	408.772	43.3215	40.9404	96.2718	48.3712	47.5666		8h		matrix metalloproteinase, putative	AT4G16640
245376_at	425.361	66.6227	107.23	4012.78	54.636	stamen		245376_at	1053.24	204.068	482.642	125.927	150.888	350.441	GA-induced			peroxidase, putative	AT4G17690
245397_at	320.218	123.276	389.192	150.396	984.786	carpel		245397_at	286.379	141.406	299.874	668.932	101.224	245.408			IAA1	auxin-responsive protein / indoleacetic acid-induced protein 1 (IAA1)	AT4G14560
245422_at	100.503	176.217	5.75368	18.2846	20.9845	sepal		245422_at	145.453	71.9583	444.566	58.5392	58.2874	348.613				palmitoyl protein thioesterase family protein	AT4G17470
245443_at	38.967	101.604	21.8405	12.7021	14.8992	sepal		245443_at	88.145	21.9107	52.0743	157.723	24.0584	85.9497		8h		terpene synthase/cyclase family protein	AT4G16730
245465_at	3720.36	2029.41	8535.16	2465.99	251.042	petal		245465_at	2923.45	1507.51	4851.13	1493.61	610.187	3623.53	DELLA-repressed	2h		glucosyltransferase-related	AT4G16590
245468_at	378.516	77.3122	268.738	2610.12	77.8871	stamen		245468_at	647.414	171.655	310.561	244.678	174.298	318.103				pectinesterase family protein	AT4G15980
245503_at	35.1931	15.4999	10.7508	358.869	2.34281	stamen		245503_at	74.9009	29.1567	35.4348	53.3116	37.7825	52.2525				protein kinase-related	AT4G15650
245571_at	996.217	296.464	2366.48	607.635	1146.64	petal		245571_at	962.348	417.834	981.418	635.026	239.169	506.769	DELLA-repressed			expressed protein	AT4G14695
245574_at	690.76	408.967	2096.83	343.225	143.597	petal		245574_at	458.079	229.862	453.397	365.581	105.139	200.057	DELLA-repressed			calmodulin-binding family protein	AT4G14750
245636_at	247.703	91.0532	142.653	3460.15	60.4809	stamen		245636_at	629.341	314.491	270.141	838.213	647.762	944.86				epsin N-terminal homology (ENTH) domain-containing protein / clathrin assembly protein-related	AT1G25240
245696_at	42.7246	26.8498	61.5552	29.4497	30.1367	petal		245696_at	78.5482	31.4779	45.7428	78.9886	35.6461	40.1328				phytochrome kinase substrate-related	AT5G04190
245700_at	1079.43	413.721	562.162	10399.3	167.26	stamen		245700_at	3019.88	1713.36	1417.99	4326.09	3995.07	5799.32				carbonic anhydrase family protein	AT5G04180
245705_at	123.622	38.0633	41.7002	914.87	33.1789	stamen		245705_at	118.928	55.9597	72.1237	47.1194	54.1335	72.0088				zinc finger (C2H2 type) family protein	AT5G04390
245711_at	132.837	823.792	78.3083	796.913	89.203	sepal		245711_at	335.8	253.838	141.429	759.903	467.021	372.264		2h		zinc finger (C2H2 type) family protein	AT5G04340
245740_at	794.139	1267.66	438.266	3964.22	359.805	stamen		245740_at	1725.5	907.023	764.947	2584.98	1233.25	881.437		8h	AAP5	amino acid permease 5, putative (AAP5)	AT1G44100
245756_at	204.392	411.289	245.309	1284.58	200.316	stamen		245756_at	544.968	192.835	208.822	4021.16	268.43	273.025				oxidoreductase, 2OG-Fe(II) oxygenase family protein	AT1G35190
245757_at	102.542	984.558	63.4208	282.265	234.622	sepal		245757_at	162.613	106.032	67.7409	884.072	91.6722	84.3167				phosphate-responsive protein, putative	AT1G35140
245777_at	637.715	2110.78	1881.27	4787.07	1688.24	stamen		245777_at	1002.96	184.183	208.073	340.077	212.244	238.301				MutT/nudix family protein	AT1G73540
245783_s_at	1661.31	1164.12	4859.38	831.459	2326.19	petal		245783_s_at	1739.65	584.114	1729.08	2699.1	361.298	1135.8				expressed protein	AT1G35170 /// AT1G35180
245794_at	377.637	696.899	266.599	1717.33	129.731	stamen		245794_at	748.217	324.527	329.792	1643.66	323.727	360.441			XTR4	xyloglucan:xyloglucosyl transferase, putative / xyloglucan endotransglycosylase, putative / endo-xyloglucan transferase, putative (XTR4)	AT1G32170
245866_s_at	291.638	2376.97	449.616	112.195	74.0901	sepal		245866_s_at	496.871	273.379	207.204	1425.98	291.458	194.113		8h		purine permease-related	AT1G57980 /// AT1G57990
245997_at	262.957	46.3963	70.2004	2839.2	58.4455	stamen		245997_at	688.015	296.566	418.788	271.411	313.531	430.537			SAUR70	auxin-responsive protein, putative / small auxin up RNA (SAUR_B)	AT5G20810
245998_at	2698.35	3786.73	1011.74	7146.03	2197.63	stamen		245998_at	3356.29	1541.72	1057.09	5093.47	1707.37	1315.65		8h	SUS1	sucrose synthase / sucrose-UDP glucosyltransferase (SUS1)	AT5G20830
246016_at	26.0045	30.0495	57.7187	59.4042	5.62858	stamen		246016_at	39.0465	17.5655	29.389	27.4936	16.6317	32.3974				sensory transduction histidine kinase-related	AT5G10720
246096_at	234.492	25.4353	14.8257	23.3652	1003.21	carpel		246096_at	399.718	44.4838	424.824	288.328	60.5011	183.423	DELLA-repressed			beta-1,3-glucanase (BG4)	AT5G20330
246106_at	140.745	45.5938	61.0644	1676.78	20.8762	stamen		246106_at	348.312	189.594	145.885	459.069	407.525	574.016				protein kinase family protein	AT5G28680
246144_at	179.188	364.966	318.752	586.966	58.4062	stamen		246144_at	404.774	230.714	174.473	352.504	262.096	188.955		8h		dynein light chain, putative	AT5G20110
246145_at	48.775	11.1761	7.26066	7.07049	514.259	carpel		246145_at	197.578	27.9708	33.4448	653.985	29.4097	76.9123				peroxidase, putative	AT5G19880
246208_at	928.658	155.329	379.14	8011.54	91.0359	stamen		246208_at	1224.37	593.429	585.168	1166.28	1020.55	1700.05				SEC14 cytosolic factor, putative / phosphoglyceride transfer protein, putative	AT4G36490
246216_at	248.554	74	100.636	440.401	616.947	carpel		246216_at	413.226	198.782	311.419	640.41	217.999	343.95	DELLA-repressed	8h	ROT3	cytochrome P450 90C1 (CYP90C1) / rotundifolia3 (ROT3)	AT4G36380
246256_at	167.323	77.1673	19.0696	433.802	433.986	carpel		246256_at	240.559	88.9081	129.595	295.844	127.65	184.073		8h		UDP-glucoronosyl/UDP-glucosyl transferase family protein	AT4G36770
246272_at	86.2903	162.906	87.1694	101.153	58.514	sepal		246272_at	70.7871	89.9535	233.548	131.187	139.314	536.023				esterase, putative	AT4G37150
246344_at	276.11	60.4837	593.624	389.047	62.9628	petal		246344_at	70.8751	61.6054	153.619	44.25	45.8778	75.9346				expressed protein	AT3G56730
246349_at	66.097	16.6843	28.922	908.148	11.7115	stamen		246349_at	195.627	53.5581	84.522	30.735	44.4041	58.837				cryptdin protein-related	AT1G51915
246377_at	694.771	156.146	233.357	4729.46	74.6608	stamen		246377_at	999.155	451.266	862.043	201.656	368.693	434.101	GA-induced			hydrophobic protein, putative / low temperature and salt responsive protein, putative	AT1G57550
246380_at	1581.15	127.547	25.8227	24.5486	4512.58	carpel		246380_at	3885.91	371.128	4269.23	5786.09	178.41	3348.59	DELLA-repressed			cytochrome P450, putative	AT1G57750
246392_at	288.996	86.1015	146.867	3048.02	32.1365	stamen		246392_at	858.926	460.024	389.536	984.387	834.451	1227.46				expressed protein	AT1G58120
246432_at	81.2551	3.85223	179.642	5.56092	75.8676	petal		246432_at	111.155	28.2096	116.054	85.8382	28.6257	111.916			RGL3	gibberellin response modulator, putative / gibberellin-responsive modulator, putative	AT5G17490
246494_at	426.908	385.188	1228.48	27.8757	403.812	petal		246494_at	462.015	67.4257	367.761	290.142	62.8987	235.727	GA-induced			glycosyl transferase family 2 protein	AT5G16190
246544_at	121.1	47.8975	89.5881	647.456	61.8914	stamen		246544_at	190.496	85.7929	116.523	89.1671	76.6242	109.504			PIN8	auxin efflux carrier family protein	AT5G15100
246545_at	774.337	150.635	300.328	6375.39	52.6377	stamen		246545_at	1289.4	469.192	579.898	974.618	658.21	1224.08	GA-induced			pectate lyase family protein	AT5G15110
246565_at	2095.09	360.628	6852.83	1294.14	1835.21	petal		246565_at	2152.75	916.547	2425.61	1184.69	435.996	1124.27	DELLA-repressed		BCCP2	biotin carboxyl carrier protein 2 (BCCP2)	AT5G15530
246582_at	215.193	102.371	66.009	1844.68	11.0673	stamen		246582_at	574.127	219.919	300.645	214.103	232.411	362.632	GA-induced			proline-rich family protein	AT1G31750
246590_at	161.919	55.3168	66.3632	1153.34	44.7768	stamen		246590_at	224.701	106.081	135.401	74.3735	110.622	122.14				cyclic nucleotide-regulated ion channel, putative (CNGC18)	AT5G14870
246616_at	385.202	26.4156	137.496	2986.32	24.8892	stamen		246616_at	673.742	249.574	418.125	263.981	219.136	375.161	GA-induced			aspartyl protease family protein	AT5G36260
246751_at	365.804	77.2116	138.35	3986.89	25.8202	stamen		246751_at	798.71	235.194	356.293	727.814	366.957	594.801				pectinesterase family protein	AT5G27870
246761_at	430.445	63.7526	125.314	4305.7	39.7991	stamen		246761_at	1223.3	409.355	518.799	709.902	394.927	820.257	GA-induced			seed maturation family protein	AT5G27980
246802_at	145.188	37.375	122.228	893.821	78.7252	stamen		246802_at	180.246	82.1919	80.0579	256.645	78.6242	115.814				kinesin motor protein-related	AT5G27000
246826_at	6.16962	8.18474	19.6236	8.22035	5.34998	petal	nectary	246826_at	139.459	71.549	66.2227	306.415	61.868	70.0705				UDP-glucoronosyl/UDP-glucosyl transferase family protein	AT5G26310
246877_at	21.8691	13.316	5.9488	528.734	5.77327	stamen		246877_at	119.185	59.6184	61.7883	78.4164	80.876	115.156				protein kinase family protein	AT5G26150
246884_at	175.496	132.597	170.766	88.8472	191.299	carpel		246884_at	690.371	261.96	1079.92	562.224	235.732	786.734				ChaC-like family protein	AT5G26220
246894_at	67.2661	17.4879	36.3032	418.044	32.2592	stamen		246894_at	108.969	49.3289	65.6908	46.2406	55.4777	82.7096				DNAJ heat shock protein, putative	AT5G25530
246915_at	662.442	73.1142	427.122	5645.44	112.167	stamen		246915_at	561.485	259.884	545.048	121.033	109.017	233.426	DELLA-repressed			malate oxidoreductase, putative	AT5G25880
246919_at	5732.3	5777.68	10319.9	3021.46	4531.46	petal		246919_at	7105.35	1761.08	5052.37	8357.57	1277.17	3693.26				expressed protein	AT5G25460
246922_at	168.698	102.943	157.693	739.618	175.693	stamen		246922_at	334.21	155.988	117.633	536.2	124.593	145.707				CBL-interacting protein kinase 25 (CIPK25)	AT5G25110
246967_at	53.4757	251.605	56.1294	161.615	9.95955	sepal		246967_at	149.78	41.7892	70.0635	474.933	54.2829	113.34		8h		expressed protein	AT5G24860
246971_at	103.752	27.7239	54.3711	1427.25	20.3286	stamen		246971_at	189.127	68.5383	96.1222	76.2182	84.9497	141.135				protein phosphatase 2C, putative / PP2C, putative	AT5G24940
246982_s_at	108.184	90.8889	267.105	258.03	114.878	petal	nectary	246982_s_at	177.11	86.064	73.8738	260.649	87.6847	81.1303				hypothetical protein	AT2G10560 /// AT5G04860
247030_at	520.122	230.722	177.185	559.482	190.87	stamen		247030_at	246.074	137.526	545.681	123.394	73.2134	404.457	DELLA-repressed			expressed protein	AT5G67210 /// AT5G67220
247074_at	1491.72	1750.85	2079.32	620.088	2167.18	carpel		247074_at	2551.75	222.909	804.332	3917.86	250.062	841.042		8h		allergen V5/Tpx-1-related family protein	AT5G66590
247109_at	1163.34	3169.78	198.215	4954.59	92.5851	stamen		247109_at	1456.01	542.735	643.855	1267.53	760.177	709.251	DELLA-repressed	8h	PSK5	phytosulfokines 5 (PSK5)	AT5G65870
247126_at	256.622	429.92	605.74	99.5925	251.883	petal		247126_at	397.832	186.648	316.107	302.312	164.657	272.471			PP2C	protein phosphatase 2C family protein / PP2C family protein	AT5G66080
247170_at	280.61	100.381	130.139	2498.44	173.221	stamen		247170_at	754.773	436.932	347.63	821.053	881.733	1218.07				protein kinase, putative	AT5G65530
247175_at	1330.14	489.036	632.022	5247.56	917.744	stamen		247175_at	1783.58	869.143	2358.03	881.681	608.371	1569.52	DELLA-repressed	2h		lanthionine synthetase C-like family protein	AT5G65280
247176_at	1091.81	1623.24	1224.36	3573.7	598.671	stamen	nectary	247176_at	1182.6	648.756	588.176	1510.71	686.678	628.145			ACX2	acyl-CoA oxidase (ACX2)	AT5G65110
247177_at	164.93	1019.67	831.245	490.012	1305.82	carpel		247177_at	312.17	105.61	280.625	346.731	96.0256	246.642		2h	unique gene	expressed protein	AT5G65300
247193_at	1072.93	1909.23	473.693	4061.8	1120.56	stamen		247193_at	1746.62	492.258	575.575	1965.1	681.876	701.357		8h		ripening-responsive protein, putative	AT5G65380
247288_at	425.562	573.646	1235.64	240.129	208.728	petal		247288_at	542.754	91.9012	304.274	575.06	64.8644	223.784				non-phototropic hypocotyl 3 (NPH3)	AT5G64330
247293_at	212.272	469.047	845.217	2631.65	693.625	stamen		247293_at	597.718	323.732	264.514	670.018	592.806	827.666				expressed protein	AT5G64510
247304_at	689.794	1425	487.576	970.176	278.535	sepal		247304_at	1787.62	792.261	912.691	3475.98	1221.84	1409.77			AAP4	amino acid transporter 4, putative (AAP4)	AT5G63850
247348_at	637.744	378.553	529.588	241.623	1027.88	carpel		247348_at	499.948	175.231	376.947	449.471	118.159	238.986				beta-galactosidase, putative / lactase, putative	AT5G63810
247402_at	222.02	71.9543	76.7582	1528.7	12.5053	stamen		247402_at	498.041	184.92	269.615	433.57	247.546	371.254	GA-induced			expressed protein	AT5G62750
247478_at	2004.6	5684.86	1661.45	526.245	2560.08	sepal		247478_at	1122.47	362.316	850.076	1246.57	272.645	442.085				invertase/pectin methylesterase inhibitor family protein	AT5G62360
247490_at	70.4469	43.1897	48.7581	313.508	32.4729	stamen		247490_at	86.5934	25.4479	25.2121	27.2427	22.6773	24.4387				floral meristem identity control protein LEAFY (LFY)	AT5G61850
247539_at	12.1205	4.58397	13.7411	590.063	2.80534	stamen		247539_at	213.376	105.244	86.7756	299.948	209.317	375.62				hypothetical protein	AT5G61710
247540_at	762.815	950.757	943.134	89.8892	504.05	sepal		247540_at	461.712	535.145	203.412	570.787	973.31	564.338				AP2 domain-containing transcription factor family protein	AT5G61590
247697_at	375.851	97.6157	51.7507	184.572	1442.74	carpel		247697_at	356.563	88.0053	207.469	307.369	41.8969	198.177				subtilase family protein	AT5G59810
247704_at	214.013	1226.5	123.701	48.2668	22.4407	sepal		247704_at	212.204	26.1649	204.414	194.974	24.7026	137.692			RTDF5/Rotundifolia-like 5/cyt P450 maybe BR	expressed protein	AT5G59510
247736_at	1250.22	145.275	236.52	9513.07	69.2822	stamen		247736_at	1025.52	467.667	791.801	491.817	369.919	594.985	GA-induced		ACT4	actin 4 (ACT4)	AT5G59370
247741_at	609.21	161.094	553.416	78.416	822.933	carpel		247741_at	1153.19	490.008	610.098	2047.17	494.107	576.905				expressed protein	AT5G58960
247759_at	84.604	16.1246	6.76448	206.44	28.5557	stamen		247759_at	95.186	119.063	252.105	76.4492	66.6319	125.861	GA-induced			copper transporter family protein	AT5G59040
247804_at	383.064	149.617	225.146	3701.42	68.4858	stamen		247804_at	705.799	358.317	272.176	977.843	661.743	1100.1				glycerophosphoryl diester phosphodiesterase family protein	AT5G58170
247864_s_at	900.787	710.792	1212.49	836.007	1067.37	petal		247864_s_at	969.198	419.255	783.164	1369.01	364.04	565.181			ASB	anthranilate synthase beta subunit, putative	AT1G24807 /// AT1G24909 /// AT1G25083 /// AT1G25155 /// AT1G25220 /// AT5G57890
247933_at	133.389	428.261	96.2784	128.462	114.472	sepal		247933_at	151.875	74.865	218.126	173.667	71.3203	189.869		0.5h		expressed protein	AT5G56980
247954_at	941.361	5439.59	159.652	4106.48	123.685	sepal		247954_at	3132.96	845.819	1309.27	2710.05	1520.3	2250.33	DELLA-repressed	8h		beta-galactosidase, putative / lactase, putative	AT5G56870
247965_at	215.539	396.284	719.231	707.946	111.519	petal		247965_at	961.482	397.154	330.607	3914.13	477.928	375.559		8h	AGP14	arabinogalactan-protein (AGP14)	AT5G56540
247981_at	296.693	58.1488	120.155	2447.83	26.5908	stamen		247981_at	669.038	310.118	330.399	416.597	525.038	706.449				expressed protein	AT5G56640
248129_at	421.418	288.222	237.406	2462.06	149.4	stamen		248129_at	719.104	357.615	410.356	674.701	669.475	801.252				RabGAP/TBC domain-containing protein	AT5G54780
248132_at	224.064	1144.69	199.304	148.562	84.8348	sepal		248132_at	511.994	300.184	236.444	656.364	474.169	380.102				GTP-binding family protein	AT5G54840
248141_at	15.6486	42.7913	16.8177	28.6683	16.6043	sepal	nectary	248141_at	51.6122	26.0838	22.7749	124.929	33.2172	31.4763				hypothetical protein	AT5G55010
248229_at	17.8573	11.6597	71.8694	12.9007	27.5438	petal		248229_at	137.409	40.3345	43.433	543.766	42.3628	44.3299				O-methyltransferase, putative	AT5G53810
248330_at	450.909	2219.45	134.78	205.16	175.277	sepal		248330_at	355.854	167.563	156.76	668.045	177.251	186.48		8h		ornithine cyclodeaminase/mu-crystallin family protein	AT5G52810
248347_at	514.606	317.194	735.325	464.125	302.72	petal		248347_at	762.624	195.165	559.552	1151.07	188.88	561.405	DELLA-repressed	8h		transducin family protein / WD-40 repeat family protein	AT5G52250
248353_at	193.64	404.144	41.8878	19.0566	215.971	sepal		248353_at	156.145	136.162	325.464	164.341	99.8658	258.47				cytochrome P450, putative	AT5G52320
248358_at	65.1074	40.1384	100.363	175.215	99.6306	stamen		248358_at	257.315	82.9398	155.728	219.3	84.255	200.346		8h		cytochrome P450 family protein	AT5G52400
248368_at	724.387	55.4191	1710.36	1227.62	849.418	petal		248368_at	1800.28	223.124	1543.26	1941.64	149.084	919.309	DELLA-repressed			glucose-methanol-choline (GMC) oxidoreductase family protein	AT5G51950
248467_at	468.976	1435.99	148.708	2673.25	76.1763	stamen		248467_at	1627.1	595.635	451.818	2601.23	576.623	445.782			SWEET13	nodulin MtN3 family protein	AT5G50800
248470_at	536.813	179.679	276.422	5596.97	49.9239	stamen		248470_at	1170.16	728.019	532.09	1395.25	1599.42	1951.37	GA-induced			expressed protein	AT5G50830
248490_at	71.7065	174.681	51.9084	92.6162	64.3741	sepal		248490_at	88.718	39.547	87.5312	84.9117	36.2953	85.5038				expressed protein	AT5G50940
248509_at	321.925	173.07	2544.02	226.188	51.9016	petal		248509_at	980.357	237.722	1928.46	576.702	143.187	1817.42				expressed protein	AT5G50335
248524_s_at	1099.34	864.709	1843.96	200.277	1904.41	carpel		248524_s_at	655.91	229.922	708.823	700.71	168.726	423.041			SPL13a/SPL13b	squamosa promoter-binding protein, putative	AT5G50570 /// AT5G50670
248525_s_at	75.8628	36.0202	429.43	158.792	28.2131	petal		248525_s_at	131.72	42.7114	62.6598	113.87	32.0977	64.1009				hypothetical protein	AT5G50610 /// AT5G50710
248559_at	176.131	22.8599	47.2153	472.556	170.942	stamen		248559_at	368.394	69.3931	107.511	310.096	63.2145	84.6263		8h		expressed protein	AT5G50010
248568_at	429.113	801.913	346.436	87.6784	437.681	sepal		248568_at	576.578	220.838	295.957	886.748	258.312	328.425				leucine-rich repeat family protein / protein kinase family protein	AT5G49760
248572_at	85.5765	41.5095	166.764	76.848	135.639	petal		248572_at	199.517	89.0944	95.0893	265.183	66.9674	73.2056				expressed protein	AT5G49800
248584_at	89.3222	64.9367	275.948	75.9985	13.549	petal		248584_at	100.712	50.0444	82.6267	58.8233	39.5147	77.774				expressed protein	AT5G49960
248643_at	593.721	1050.36	373.956	1990.13	86.2683	stamen		248643_at	1109.19	198.802	407.238	522.79	109.164	306.729	DELLA-repressed	2h		MATE efflux family protein	AT5G49130
248681_at	2390.68	1112.94	10162.1	2053.52	1151.17	petal		248681_at	5459.08	462.615	3053.93	6131.01	377.188	3086.21		8h		pectate lyase family protein	AT5G48900
248711_at	51.2385	30.931	23.7728	477.367	24.3135	stamen		248711_at	88.7124	43.9004	53.7513	59.8737	58.6906	84.7709				hypothetical protein	AT5G48270
248714_at	1184.23	293.245	521.203	10555.1	73.5298	stamen		248714_at	2131.23	1070.78	983.027	2181.81	2163.98	2945.62	GA-induced			polygalacturonase, putative / pectinase, putative	AT5G48140
248763_at	4145.24	5419.2	6408.83	879.674	6484.29	carpel		248763_at	4799.56	1530.14	4013.33	5848.61	1522.09	3765.59				cysteine protease inhibitor, putative / cystatin, putative	AT5G47550
248804_at	259.181	83.7187	126.558	1983.38	54.4523	stamen		248804_at	448.372	193.163	239.064	172.188	226.824	340.112				nodulin MtN21 family protein	AT5G47470
248916_at	136.354	112.557	61.2613	988.757	33.6317	stamen		248916_at	161.115	81.4535	70.7601	184.807	201.116	288.066				leucine-rich repeat transmembrane protein kinase, putative	AT5G45840
248921_at	1474.86	493.675	5180.53	640.635	1255.02	petal		248921_at	4788.1	988.312	1340.03	9472.03	687.884	867.963				GDSL-motif lipase/hydrolase family protein	AT5G45950
248932_at	199.063	145.936	69.3695	1049.25	92.2061	stamen		248932_at	399.645	84.5016	75.7887	255.706	86.1983	76.8236		8h		proton-dependent oligopeptide transport (POT) family protein	AT5G46050
249005_at	2281.82	189.968	137.264	185.616	5108.68	carpel	nectary	249005_at	4004.99	716.036	1248.05	4381.13	286.059	601.291	DELLA-repressed		TPS11	terpene synthase/cyclase family protein	AT5G44630
249012_at	2803.7	167.133	827.643	199.185	4929.12	carpel	nectary	249012_at	3533.32	1705.56	1891.22	3008.72	1132.68	1117.43	DELLA-repressed			cytochrome P450 family protein	AT5G44620
249065_at	311.328	43.8454	839.333	155.582	102.463	petal		249065_at	286.957	143.084	266.438	216.746	120.884	187.121				zinc finger (CCCH-type) family protein	AT5G44260
249118_at	253.597	778.062	686.768	65.0744	109.061	sepal		249118_at	415.828	259.487	180.644	414.745	210.112	192.209				expressed protein	AT5G43870
249167_at	369.83	221.028	451.002	193.318	364.012	petal		249167_at	463.071	156.401	598.022	247.391	120.392	496.323	DELLA-repressed			expressed protein	AT5G42860
249250_at	136.706	37.4516	58.6717	1636.43	30.3529	stamen		249250_at	203.373	88.128	104.239	123.561	92.701	136.782				armadillo/beta-catenin repeat family protein / U-box domain-containing protein	AT5G42340
249349_at	342.263	79.6244	1819.48	1664.58	129.477	petal		249349_at	979.608	15.7263	500.227	372.042	16.4263	491.632	DELLA-repressed	2h	MYB24	myb family transcription factor (MYB24)	AT5G40350
249383_at	396.761	166.839	837.321	58.2478	525.912	petal		249383_at	564.974	202.852	512.502	706.474	172.268	365.862	DELLA-repressed		bHLH136/PRE1/BNQ1	bHLH protein	AT5G39860
249393_at	294.655	1371.33	113.459	55.5513	116.533	sepal		249393_at	222.105	154.421	91.6782	431.02	232.64	167.502				disease resistance family protein	AT5G40170
249402_at	33.5712	4.03432	35.0671	795.634	2.5455	stamen		249402_at	167.691	30.0216	65.784	323.083	59.0422	259.581				expressed protein	AT5G40155
249423_at	226.963	244.307	771.114	354.736	144.795	petal		249423_at	241.17	123.819	199.016	137.771	98.0492	131.592				expressed protein	AT5G39785
249428_at	98.1141	18.1606	30.1478	1438.34	1.93113	stamen		249428_at	349.313	69.4358	154.077	77.3196	63.5856	90.702				hypothetical protein	AT5G39870
249447_at	373.181	153.919	201.425	3537.81	54.0371	stamen		249447_at	934.4	419.911	405.389	1209.13	926.159	1431				pollen specific phosphatase, putative / phosphatase and tensin, putative (PTEN1)	AT5G39400
249448_at	146.698	43.5736	73.4241	1286.69	48.1235	stamen		249448_at	320.74	163.186	143.379	427.376	286.077	460.489				protein kinase family protein	AT5G39420
249481_at	93.8418	110.516	30.6942	116.694	145.815	carpel		249481_at	68.5052	32.7131	48.1013	148.363	33.6982	68.8671				DSBA oxidoreductase family protein	AT5G38900
249503_at	393.882	40.6399	96.7414	3726.07	16.5949	stamen		249503_at	1197.77	203.449	513.139	197.627	154.845	331.651				expansin, putative (EXP24)	AT5G39310
249540_at	546.067	208.197	2239.65	336.829	165.993	petal		249540_at	463.461	64.0513	948.132	294.962	54.8558	924.49	DELLA-repressed	2h	4CL11	4-coumarate--CoA ligase family protein / 4-coumaroyl-CoA synthase family protein	AT5G38120
249541_at	163.653	108.764	174.933	147.771	65.5654	petal	nectary	249541_at	574.278	169.986	834.082	1931.69	112.226	755.889				transferase family protein	AT5G38130
249559_at	90.2818	32.0124	16.2796	34.0432	250.027	carpel		249559_at	135.325	19.651	64.3657	116.187	18.3101	67.5146				expressed protein	AT5G38320
249580_at	486.25	860.091	1570.31	363.53	454.846	petal		249580_at	441.119	201.71	206.289	875.764	173.82	151.012				C2 domain-containing protein	AT5G37740
249619_at	211.011	85.9368	317.409	90.5852	304.277	petal		249619_at	156.536	41.2659	119.649	222.928	47.322	119.904				guard cell outward rectifying K+ channel (GORK)	AT5G37500
249632_at	79.6817	69.2026	71.9767	186.328	98.8542	stamen		249632_at	216.374	44.1601	49.4167	985.853	45.6968	47.3843				O-methyltransferase family 2 protein	AT5G37170
249638_at	1708.24	1234.26	2730.17	3255.66	1238.81	stamen		249638_at	1754.07	783.923	1445.68	1052.28	772.388	1150.2				acetyl-CoA synthetase, putative / acetate-CoA ligase, putative	AT5G36880
249649_at	63.823	21.4326	36.3426	798.4	21.5429	stamen		249649_at	99.7305	33.286	46.0521	31.3109	32.6889	40.4944				cation/hydrogen exchanger, putative (CHX24)	AT5G37060
249651_at	1660.46	773.698	2758.89	546.242	2246.5	petal		249651_at	1259.24	69.0428	956.399	1085.32	65.0408	646.965			ARF8	auxin-responsive factor (ARF8)	AT5G37020
249684_s_at	38.0004	8.63137	3.80581	5.15946	175.477	carpel		249684_s_at	48.3537	21.3239	34.4903	90.2116	21.6153	34.845				cytochrome P450 family protein	AT5G36110 /// AT5G36130
249755_at	711.546	167.77	675.55	1741.79	1074.48	stamen	nectary	249755_at	755.903	369.048	493.387	777.164	255.1	312.937	DELLA-repressed			copper-binding family protein	AT5G24580
249760_at	216.364	39.031	4.85105	7.71808	1319.94	carpel		249760_at	1171.56	20.9616	44.6947	3114.11	21.5425	64.6978			TPS21	terpene synthase/cyclase family protein	AT5G23960
249761_at	644.906	93.1271	1927.01	312.792	1322.04	petal		249761_at	488.635	90.0895	278.019	203.964	60.718	178.218	DELLA-repressed			transferase family protein	AT5G23970
249780_at	342.599	39.2661	85.4463	2871.85	13.4917	stamen		249780_at	515.027	224.979	305.741	611.075	227.734	390.863				phosphatidylinositol 3- and 4-kinase family protein / ubiquitin family protein	AT5G24240
249783_at	228.614	142.291	14.9466	40.9187	85.5084	sepal	nectary	249783_at	1244.39	138.761	214.992	1399.06	140.801	212.882				prolyl oligopeptidase family protein	AT5G24260 /// AT5G24270
249817_at	210.4	67.0325	71.5547	98.1755	163.901	carpel		249817_at	429.604	160.358	901.463	131.063	103.457	1038.58		2h		MD-2-related lipid recognition domain-containing protein / ML domain-containing protein	AT5G23820
249818_at	983.471	577.673	2766.24	926.935	986.409	petal		249818_at	931.436	400.454	835.031	508.57	276.64	498.132			TUB8	tubulin beta-8 chain (TUB8) (TUBB8)	AT5G23860
249823_s_at	98.517	69.0246	260.865	153.101	157.607	petal		249823_s_at	126.521	60.4975	100.55	97.2839	45.6652	52.0669				GRAM domain-containing protein / ABA-responsive protein-related	AT5G23350 /// AT5G23360
249856_at	682.948	89.1819	32.0429	27.3062	2649.58	carpel		249856_at	560.994	91.4895	553.537	350.15	96.7208	342.719			SCP147	serine carboxypeptidase III, putative	AT5G22980
249860_at	348.943	2091.56	208.33	507.013	105.042	sepal		249860_at	247.455	250.119	488.414	227.743	308.293	538.415				serine carboxypeptidase S28 family protein	AT5G22860
249867_at	72.3392	36.5847	35.8045	834.913	16.9825	stamen		249867_at	177.675	23.4324	28.6411	24.3094	25.0483	29.4379			IMS2	2-isopropylmalate synthase 2 (IMS2)	AT5G23020
249935_at	49.2061	86.0736	48.8381	42.4919	58.4443	sepal		249935_at	171.439	61.8872	70.052	186.046	40.5736	62.4023				acyl CoA reductase, putative	AT5G22420
249979_s_at	185.829	157.486	50.8261	14.2091	555.385	carpel		249979_s_at	220.003	75.1668	226.417	249.007	102.879	186.238				inosine-uridine preferring nucleoside hydrolase family protein	AT5G18860 /// AT5G18890
250012_x_at	228.965	166.051	380.449	199.028	165.673	petal		250012_x_at	621.48	134.147	450.151	867.072	116.864	442.533			SAUR23	auxin-responsive protein, putative	AT5G18060
250074_at	1349.37	1646.56	1488.26	3410.7	1061.85	stamen		250074_at	1804.97	632.642	737.001	2736.27	645.663	612.721				UTP--glucose-1-phosphate uridylyltransferase, putative / UDP-glucose pyrophosphorylase, putative / UGPase, putative	AT5G17310
250083_at	382.5	106.098	1324.45	120.955	99.166	petal		250083_at	137.771	146.215	268.638	160.712	160.607	111.645				glutathione S-transferase, putative	AT5G17220
250109_at	9504.73	4749.98	16727.7	12110.3	8445.44	petal		250109_at	10720.4	4240.3	10479	4663.14	3316.02	10516.9				gibberellin-regulated protein 4 (GASA4) / gibberellin-responsive protein 4	AT5G15230
250117_at	912.024	1016.84	2636.6	923.932	1186.01	petal		250117_at	1370.75	416.005	638.582	1385.97	363.87	471.96			IPP1	isopentenyl-diphosphate delta-isomerase I / isopentenyl diphosphate:dimethylallyl diphosphate isomerase I (IPP1)	AT5G16440
250121_at	241.027	63.3149	66.1	2665.29	12.6189	stamen		250121_at	441.163	219.027	202.457	426.049	370.357	540.226				protein kinase family protein	AT5G16500
250154_at	500.588	162.194	276.681	4675.63	51.3197	stamen		250154_at	1679.38	606.948	726.965	1806.8	937.555	1746.14	DELLA-repressed			aldose 1-epimerase family protein	AT5G15140
250161_at	95.2145	57.714	149.047	253.372	71.9556	stamen		250161_at	212.771	87.0503	171.699	262.216	97.2928	176.723				amino acid transporter family protein	AT5G15240
250224_at	325.98	36.6842	225.01	286.9	328.933	carpel	nectary	250224_at	269.028	74.1598	308.11	174.979	67.6563	190.035				expressed protein	AT5G14150
250233_at	405.897	77.1806	645.112	183.556	542.182	petal		250233_at	323.786	130.029	316.914	301.271	107.397	236.853				calmodulin-binding family protein	AT5G13460
250239_at	223.689	63.8368	87.3225	2116.33	54.1899	stamen		250239_at	634.755	46.6246	48.178	464.728	47.5498	56.7124				ABC transporter family protein	AT5G13580
250277_at	399.457	789.066	89.6619	10.7441	462.607	sepal		250277_at	1025.52	243.907	571.632	1264.95	183.418	442.595				leucine-rich repeat family protein	AT5G12940
250292_at	874.697	1197.43	1195.7	1491.25	786.753	stamen		250292_at	960.694	66.7657	1018.2	1220.62	48.0579	1091.96	DELLA-repressed	0.5h	JAZ10	expressed protein	AT5G13220
250308_at	86.9568	30.8384	69.2183	1156.2	11.7821	stamen		250308_at	278.206	157.013	111.82	377.437	350.194	511.198				calcium-dependent protein kinase, putative / CDPK, putative	AT5G12180
250349_at	412.096	124.669	209.192	3305.3	62.003	stamen		250349_at	906.663	548.849	428.169	1143.63	1138.36	1571.44				protein kinase family protein	AT5G12000
250364_at	118.982	3.57249	3.83057	4.65944	233.48	carpel		250364_at	134.832	35.126	109.083	103.062	34.4031	141.824			kinase	protein kinase-related	AT5G11400
250366_at	1696.11	507.471	8400.93	1503.02	287.477	petal		250366_at	6420.73	344.82	4550.15	4639.82	233.907	5261.14				expressed protein	AT5G11420
250375_at	50.3145	50.5625	129.808	102.221	65.666	petal		250375_at	165.434	67.1429	105.163	131.978	56.1498	76.5687				FAD-binding domain-containing protein	AT5G11540
250427_at	60.5229	16.2797	17.953	843.136	1.53706	stamen		250427_at	117.099	34.9998	56.0575	37.6827	37.5728	49.5616				kinase interacting family protein	AT5G10500
250437_at	358.497	142.922	926.519	379.185	494.934	petal		250437_at	1497.37	295.937	634.651	1085.37	255.265	486.083			AGP4	arabinogalactan-protein (AGP4)	AT5G10430
250466_at	64.6161	4.67668	17.7489	672.548	12.6773	stamen		250466_at	122.842	64.2258	71.8546	81.4502	76.0295	100.015				tetratricopeptide repeat (TPR)-containing protein	AT5G10090
250499_at	1893.38	242.599	418.095	257.028	4713.27	carpel		250499_at	2236.22	353.645	1446.63	3205.37	332.337	1158.96	DELLA-repressed			glycosyl hydrolase family 3 protein	AT5G09730
250509_at	11.2269	2.64953	13.404	8.00374	59.9122	carpel		250509_at	95.1527	41.6252	38.8414	103.173	31.3778	44.1157				cytochrome P450 family protein	AT5G09970
250541_at	91.4803	54.7693	442.813	114.022	44.0737	petal		250541_at	242.42	23.4111	25.303	252.007	23.6323	23.3963				hydroxyproline-rich glycoprotein family protein	AT5G09520
250576_at	113.183	53.3418	73.9986	641.651	30.3018	stamen		250576_at	186.938	19.2029	17.6643	110.849	16.3861	16.3423		8h		cytochrome P450 family protein	AT5G08250
250608_at	1957.32	155.008	416.496	13010.2	22.3677	stamen		250608_at	3239.11	846.503	1744.23	1339.77	654.743	1606.01	GA-induced			pectinesterase family protein	AT5G07420
250662_at	193.057	100.118	238.299	150.038	37.0035	petal		250662_at	212.08	80.2002	287.365	201.353	65.7383	391.778		2h		sulfotransferase family protein	AT5G07010
250663_at	267.344	340.306	911.814	174.125	111.649	petal		250663_at	526.381	114.326	327.082	342.803	86.1298	290.891				prenylated rab acceptor (PRA1) family protein	AT5G07110
250669_at	1626.21	783.602	2654.57	271.36	1330.99	petal		250669_at	1587.3	609.21	2653.07	887.865	439.858	2438.41	GA-induced	0.5h	PGIP2	polygalacturonase inhibiting protein 2 (PGIP2)	AT5G06870
250793_at	984.945	2161.2	1652.68	1655.57	681.999	sepal		250793_at	1101.18	108.597	2470.83	585.01	185.993	2486.94	DELLA-repressed	0.5h		oxidoreductase, 2OG-Fe(II) oxygenase family protein	AT5G05600
250806_at	15.567	6.7494	5.53889	626.648	4.46584	stamen		250806_at	201.742	90.0595	103.758	150.294	119.471	191.715				zinc finger (DHHC type) family protein	AT5G05070
250917_at	720.415	343.078	400.573	5848.18	304.532	stamen		250917_at	1180.78	384.87	651.9	585.375	409.89	828.438				fructose-bisphosphate aldolase, putative	AT5G03690
250936_at	133.235	347.879	314.862	122.106	95.8934	sepal		250936_at	479.225	155.687	258.92	872.649	100.643	221.718				expressed protein	AT5G03120
251010_at	590.592	103.084	2533.55	394.111	598.331	petal		251010_at	1063.84	445.567	651.236	860.831	622.46	704.024				expressed protein	AT5G02550
251012_at	487.658	251.544	1773.8	1427.41	47.1999	petal		251012_at	454.557	119.99	449.763	238.604	50.5109	307.857	DELLA-repressed	8h		expressed protein -91 aa	AT5G02580
251019_at	322.235	312.401	1017.63	594.469	146.081	petal		251019_at	359.056	174.056	299.249	374.185	191.661	238.526				expressed protein	AT5G02420
251116_at	90.9997	51.9484	196.254	182.853	111.446	petal		251116_at	284.516	52.522	69.1647	336.709	36.199	54.1803				serine carboxypeptidase, putative	AT3G63470
251141_at	570.063	357.964	1105.69	378.689	636.685	petal		251141_at	448.326	205.171	725.517	318.281	115.836	515.05				possible endomembrane beta-galactosidase	AT5G01075
251189_at	2711.12	2981.77	6628.56	6380.13	1662.37	petal		251189_at	4345.82	2558.74	2079.72	5039.92	3107.78	2650.66		8h		expressed protein	AT3G62650
251221_at	1193.86	6540.11	183.944	1287.09	417.112	sepal		251221_at	1511.23	635.961	330.713	1309.43	1087.45	855.445				universal stress protein (USP) family protein	AT3G62550
251228_at	786.457	235.39	318.251	8098.76	75.4821	stamen		251228_at	2048.91	1186.68	851.561	2601.51	2268.65	3368.94	GA-induced			glycosyl hydrolase family 3 protein	AT3G62710
251284_at	139.049	53.5145	42.6901	63.648	346.808	carpel		251284_at	115.836	172.15	244.699	67.4599	102.137	118.995				expressed protein	AT3G61840
251291_at	38.7405	78.469	29.8015	144.948	19.1112	stamen		251291_at	111.373	62.3824	48.5271	179.276	101.753	93.3039			SAUR33	auxin-responsive family protein	AT3G61900
251299_at	159.359	53.4398	136.237	37.7984	250.602	carpel		251299_at	200.847	80.2615	219.099	225.842	69.8306	151.457			bHLH067 - 250 bp upstream	basic helix-loop-helix (bHLH) family protein	AT3G61950
251339_at	230.011	9.41325	52.8979	2599.93	39.4588	stamen	nectary	251339_at	765.967	35.3622	43.8411	421.221	29.1598	44.7589	GA-induced			expressed protein	AT3G60780
251358_at	1422.95	496.844	561.343	10306.3	141.971	stamen		251358_at	3443.84	2044.35	1571.69	3942.36	3836.57	5094.9	GA-induced			shaggy-related protein kinase beta / ASK-beta (ASK2)	AT3G61160
251361_at	604.626	118.524	181.736	5706.5	46.8977	stamen		251361_at	1392.05	420.163	736.469	692.16	427.568	961.905	GA-induced	8h		LIM domain-containing protein	AT3G61230
251402_at	91.1016	157.161	235.471	33.0586	63.0768	petal		251402_at	312.635	68.9596	82.7455	462.785	65.7218	73.0821				oxidoreductase, 2OG-Fe(II) oxygenase family protein	AT3G60290
251405_at	143.069	56.1263	78.9219	789.823	68.7312	stamen		251405_at	255.583	101.187	135.217	119.394	102.674	171.415				ATPase, plasma membrane-type, putative / proton pump, putative	AT3G60330
251433_at	54.9362	21.4512	30.5349	626.693	28.3571	stamen		251433_at	109.678	53.4759	65.6659	80.7509	78.4046	133.821				ankyrin protein kinase, putative	AT3G59830
251434_at	38.4706	2.88673	2.95739	6.39759	171.379	carpel		251434_at	84.2772	24.6358	34.7969	105.794	22.946	38.31				polygalacturonase, putative / pectinase, putative	AT3G59850
251524_at	475.546	286.713	136.463	487.367	65.629	stamen		251524_at	167.062	537.052	396.63	93.9196	847.088	659.294	GA-induced			aconitase C-terminal domain-containing protein	AT3G58990
251575_at	248.816	157.174	1252.29	226.071	87.2587	petal		251575_at	707.22	267.024	414.723	336.002	118.42	317.877	DELLA-repressed		bZIP61	bZIP transcription factor family protein	AT3G58120
251612_at	79.3569	7.46227	17.1998	212.743	18.0567	stamen		251612_at	110.069	53.1362	43.3231	292.182	34.2458	36.455				expressed protein	AT3G57950
251654_at	157.68	23.1279	46.6941	850.402	35.1434	stamen		251654_at	112.607	49.7325	71.8804	86.4147	49.5301	66.1339				patatin-related	AT3G57140
251716_at	24.1446	7.01965	299.495	380.712	5.76998	stamen		251716_at	361.952	24.3354	25.0197	1224.34	24.958	25.9232			AS	anthranilate synthase, alpha subunit, putative	AT3G55870
251746_at	100.082	358.945	291.762	25.2509	138.666	sepal		251746_at	272.194	208.854	115.575	635.302	147.513	157.228				glucose-methanol-choline (GMC) oxidoreductase family protein	AT3G56060
251763_at	410.054	359.275	382.085	917.251	371.366	stamen		251763_at	510.288	250.729	221.477	642.06	228.343	237.242			MYB109	myb family transcription factor (MYB109)	AT3G55730
251770_at	129.875	120.8	123.535	193.071	85.7018	stamen		251770_at	184.966	56.1137	423.323	144.595	54.1854	770.348		8h		oxidoreductase, 2OG-Fe(II) oxygenase family protein	AT3G55970
251780_s_at	957.79	1086.15	2268.53	571.386	891.89	petal		251780_s_at	2743.29	1016.58	1852.02	5335.81	1016.06	2143.17		2h		short-chain dehydrogenase/reductase (SDR) family protein	AT3G55290 /// AT3G55310
251825_at	350.832	121.065	21.1728	638.099	13.5236	stamen		251825_at	90.6743	122.916	186.755	54.2094	50.9763	98.1932	GA-induced			ABC transporter family protein	AT3G55100
251835_at	233.732	49.533	73.7202	1978.09	39.6102	stamen		251835_at	341.805	90.304	171.851	148.727	110.624	201.968				esterase/lipase/thioesterase family protein	AT3G55180
251836_at	85.792	26.8665	40.7308	868.342	13.8058	stamen		251836_at	229.734	71.6833	121.977	55.1158	69.1486	88.0392				esterase/lipase/thioesterase family protein	AT3G55190
251854_at	453.984	128.744	214.296	4491.92	62.3485	stamen		251854_at	1156.53	560.02	529.891	1423.88	1270.54	1643.31	GA-induced			pleckstrin homology (PH) domain-containing protein / lipid-binding START domain-containing protein	AT3G54800
251857_at	10.6761	6.36817	199.93	6.05517	40.7517	petal		251857_at	111.005	50.4235	62.6644	52.7391	43.2851	61.8462	DELLA-repressed			RNA recognition motif (RRM)-containing protein	AT3G54770
251874_at	75.08	25.951	31.8469	1236.38	11.1256	stamen		251874_at	501.39	159.124	169.664	559.591	229.297	513.637				hydrolase, alpha/beta fold family protein	AT3G54240
251944_at	530.716	66.5364	140.308	5304.81	60.388	stamen		251944_at	839.309	47.3431	61.4301	100.907	50.5666	55.5233	GA-induced			ABC transporter family protein	AT3G53510
251988_at	6.60872	9.8499	182.726	20.2927	3.22794	petal		251988_at	381.926	16.9824	17.6009	5822.65	15.7373	16.6558			CYP71B31	cytochrome P450 family protein	AT3G53300
252010_at	181.284	245.352	247.753	639.806	61.4859	stamen		252010_at	565.331	117.758	132.738	672.873	149.272	167.916		8h		expressed protein	AT3G52740
252052_at	668.362	104.121	222.719	5798.72	59.1012	stamen		252052_at	1234.51	329.075	506.514	1269.39	394.37	1087.04	GA-induced			beta-fructosidase, putative / beta-fructofuranosidase, putative	AT3G52600
252061_at	857.526	84.1062	124.169	5474.52	18.0826	stamen		252061_at	853.284	352.993	659.949	406.227	209.779	343.802	GA-induced			hypothetical protein	AT3G52620
252085_s_at	210.403	47.7007	111.746	3045.09	2.57922	stamen		252085_s_at	810.625	670.464	316.893	1208.96	2086.04	2511.81				serine carboxypeptidase S10 family protein	AT3G52000 /// AT3G52010
252114_at	556.008	595.002	349.536	153.499	550.188	sepal		252114_at	323.739	118.199	590.223	198.605	94.9715	583.504		0.5h		strictosidine synthase family protein	AT3G51450
252129_at	156.319	28.9176	125.761	43.4502	281.651	carpel		252129_at	246.527	119.558	180.143	259.865	79.3357	111.278			ATHB28	zinc finger homeobox family protein / ZF-HD homeobox family protein	AT3G50890
252133_at	78.5201	226.286	62.3226	22.6359	93.0739	sepal		252133_at	209.693	75.9459	219.536	296.343	76.969	168.634				expressed protein	AT3G50900
252143_at	296.83	209.947	876.742	524.602	353.665	petal		252143_at	527.773	211.989	390.883	531.557	205.697	420.606				kinesin motor family protein	AT3G51150
252158_at	1943.18	2088.69	3391.77	1537.04	1655.4	petal		252158_at	1457.62	940.67	717.181	1586.92	833.391	749.428				calcium-dependent protein kinase, putative / CDPK, putative	AT3G50530
252199_at	270.55	305.726	123.295	41.2009	276.565	sepal		252199_at	252.112	168.687	508.223	185.554	188.402	455.89				transferase family protein	AT3G50270
252200_at	670.258	330.308	215.393	63.5159	771.565	carpel		252200_at	709.427	275.698	1143.41	581.591	231.9	939.555	DELLA-repressed	0.5h		transferase family protein	AT3G50280
252212_at	108.289	53.449	62.0824	958.651	48.2274	stamen		252212_at	276.177	246.447	133.479	345.468	348.233	540.911				protein kinase-related	AT3G50310
252255_at	3081.37	2087.78	3865.36	1471.16	3131.86	petal		252255_at	3210.39	1503.14	2338.76	4434.04	1105.34	1831.13				pectinesterase family protein	AT3G49220
252296_at	77.9517	74.9271	56.4263	34.1947	110.067	carpel		252296_at	390.742	179.163	321.035	552.361	185.132	325.392				copper-binding family protein	AT3G48970
252306_at	151.246	11.0495	11.501	20.9178	343.708	carpel		252306_at	57.7943	36.9708	192.478	42.9666	16.6256	80.6245	DELLA-repressed			expressed protein	AT3G49270
252377_at	793.517	1886.98	547.119	1746.52	396.864	sepal		252377_at	817.573	584.091	371.045	1064.62	802.942	520.511				proton-dependent oligopeptide transport (POT) family protein	AT3G47960
252415_at	1480.87	161.812	1133.55	10370.7	494.387	stamen		252415_at	3916.41	1284.05	504.224	1801.42	2286.36	1517.71	DELLA-repressed	8h	ASN1	asparagine synthetase 1 (glutamine-hydrolyzing) / glutamine-dependent asparagine synthetase 1 (ASN1)	AT3G47340
252421_at	259.855	229.373	151.855	751.906	118.102	stamen		252421_at	207.372	200.575	569.481	140.795	169.446	315.215				chitinase, putative	AT3G47540
252487_at	83.4415	646.029	3.20487	308.972	19.4764	sepal		252487_at	45.3731	37.9134	119.803	51.1996	45.8748	218.967				UDP-glucoronosyl/UDP-glucosyl transferase family protein	AT3G46660
252531_at	442.306	45.0611	110.055	3298.64	8.6048	stamen		252531_at	466.436	198.889	327.701	219.358	112.349	260.006			ACT12	actin 12 (ACT12)	AT3G46520
252555_at	81.1458	44.7787	53.7438	6.26233	276.318	carpel		252555_at	129.543	54.0663	59.8449	187.043	91.6663	96.384				alpha-xylosidase, putative	AT3G45940
252652_at	770.602	391.206	291.88	1366.83	630.855	stamen		252652_at	246.091	395.718	530.107	161.243	238.963	242.922				prephenate dehydratase family protein	AT3G44720
252674_at	45.8249	37.5348	165.488	47.0197	43.7601	petal		252674_at	272.334	59.2269	66.2659	1238.64	61.1574	59.5572				cytochrome P450 family protein	AT3G44250
252692_at	1246.81	150.109	450.617	2970.83	1965.32	stamen		252692_at	1697.96	742.739	721.76	1190.02	685.726	620.473	GA-induced	8h		cysteine proteinase, putative	AT3G43960
252710_at	469.519	160.273	249.33	5057.77	59.6707	stamen		252710_at	1131.12	384.599	459.446	1357.26	651.855	1527.06				glycosyl hydrolase family 9 protein	AT3G43860
252740_at	830.73	4567.06	3215.48	244.692	135.19	sepal		252740_at	1664.08	214.857	922.838	1151.48	159.391	873.571				pectinesterase family protein	AT3G43270
252751_at	169.558	156.649	403.668	316.722	55.7533	petal		252751_at	327.096	104.844	150.525	364.135	91.8406	122.62				zinc finger (C3HC4-type RING finger) family protein	AT3G43430
252771_at	38.6702	6.04067	10.4483	1007	4.78209	stamen		252771_at	231.311	92.5788	134.06	121.756	98.1779	152.917				leucine-rich repeat transmembrane protein kinase, putative	AT3G42880
252870_at	1036.75	687.247	196.874	599.095	817.701	carpel		252870_at	372.171	388.452	947.394	153.545	535.008	1008.4	DELLA-repressed			adenylylsulfate kinase 2 (AKN2)	AT4G39940
252881_at	133.898	73.9515	96.1839	1048.28	38.2071	stamen		252881_at	679.54	453.965	257.115	1027.59	1047.86	1356.47				expressed protein	AT4G39610
252896_at	940.728	1500.37	1530.3	619.028	1342.95	petal		252896_at	1827.22	362.438	546.762	2935.77	299.963	465.495	DELLA-repressed			cytochrome P450 family protein	AT4G39480
252914_at	226.11	41.768	51.059	2328.23	17.8067	stamen		252914_at	356.895	47.6793	292.824	34.4057	36.5821	115.353	GA-induced	8h		dehydrin family protein	AT4G39130
252916_at	624.164	215.922	3316.09	124.312	329.273	petal		252916_at	1071.79	313.416	470.309	959.183	167.84	192.901				kinesin motor family protein	AT4G38950
252933_at	378.924	90.4306	168.23	2927.49	63.2507	stamen		252933_at	615.093	397.271	297.195	698.261	706.786	1034.88				protein kinase family protein	AT4G39110
252984_at	522.077	1103.19	180.99	2586.88	69.7002	stamen		252984_at	584.966	259.034	478.788	203.416	337.515	389.067		8h	ELI3-2	mannitol dehydrogenase, putative (ELI3-2)	AT4G37990
253011_at	300.765	108.483	316.842	129.235	272.609	petal		253011_at	284.912	119.034	256.193	334.035	128.995	223.695				zinc finger (C3HC4-type RING finger) family protein	AT4G37890
253101_at	482.234	1202.04	212.99	406.676	425.544	sepal		253101_at	585.087	1013.87	1197.44	569.469	1269.67	1505.36				cytochrome P450 81F1 (CYP81F1) (CYP91A2)	AT4G37430
253103_at	28.4315	36.709	38.8666	10.3467	60.9567	carpel		253103_at	144.076	37.0062	45.1471	1701.03	41.2418	85.597			SAUR9	auxin-responsive protein, putative	AT4G36110
253140_at	334.325	415.186	390.888	163.857	173.723	sepal	nectary	253140_at	340.659	142.955	230.179	269.812	157.912	223.395				zinc finger (C3HC4-type RING finger) family protein	AT4G35480
253153_at	337.659	48.0777	77.036	3371.26	25.798	stamen		253153_at	708.574	360.1	421.746	643.018	300.293	659.183				zinc finger (C2H2 type) family protein	AT4G35700
253172_at	142.261	1095.56	105.475	501.106	17.9284	sepal		253172_at	1501.9	436.81	458.844	5020.64	904.033	845.716		8h		heavy-metal-associated domain-containing protein / copper chaperone (CCH)-related	AT4G35060
253173_at	639.755	1051.54	2605.02	1687.35	111.513	petal		253173_at	1195.6	480.592	855.974	1491.78	427.737	768.242				expressed protein	AT4G35110
253177_s_at	119.094	15.2309	12.8486	19.3693	388.19	carpel		253177_s_at	146.628	30.5834	151.433	207.832	24.5751	94.6684				O-methyltransferase family 2 protein	AT4G35150 /// AT4G35160
253182_at	131.972	55.2149	36.1076	70.7027	589.751	carpel		253182_at	995.41	405.516	277.57	1648.7	275.17	293.099				expressed protein	AT4G35190
253217_at	61.7488	65.4136	27.3906	171.954	11.9846	stamen		253217_at	330.791	168.1	154.241	513.538	273.282	260.349		8h		actin-depolymerizing factor, putative	AT4G34970
253219_at	576.014	252.951	1010.8	1411.24	950.141	stamen		253219_at	783.555	302.545	471.217	968.629	352.618	419.254	DELLA-repressed	8h	MYB32	myb family transcription factor (MYB32)	AT4G34990
253240_at	811.616	35.953	94.7982	6142.58	41.8319	stamen		253240_at	1682	48.4364	49.4571	133.95	47.1841	55.3712	DELLA-repressed	8h		fatty acid elongase, putative	AT4G34510
253245_at	3117.5	2134.31	2687	7717.95	2982.4	stamen		253245_at	2821.57	1682.12	1265.84	3197.43	1282.49	1092.6				bZIP transcription factor family protein	AT4G34590
253268_s_at	1523.72	1633.63	246.213	9633.26	4.45828	stamen		253268_s_at	1355.34	277.619	448.422	357.629	150.667	178.31	GA-induced	8h		UDP-glucoronosyl/UDP-glucosyl transferase family protein	AT4G34131 /// AT4G34135
253281_at	161.408	535.016	44.2977	118.807	238.308	sepal	nectary	253281_at	227.298	112.413	152.928	333.565	153.197	177.899		2h		UDP-glucoronosyl/UDP-glucosyl transferase family protein	AT4G34138
253285_at	90.0788	3.43879	2.97469	50.5697	280.573	carpel		253285_at	119.573	31.0347	105.143	131.215	30.5331	65.5756			FAE1	fatty acid elongase, putative	AT4G34250
253318_at	96.0097	56.9046	62.0458	691.983	23.4537	stamen		253318_at	76.9762	54.8161	37.646	96.871	80.0647	107.551				leucine-rich repeat family protein / extensin family protein	AT4G33970
253346_at	95.0809	7.77386	8.08843	3.02798	253.704	carpel		253346_at	89.4014	26.7652	110.792	84.4082	28.5938	61.7154				expressed protein	AT4G33600
253356_at	141.606	62.221	84.9767	1171.13	41.9314	stamen		253356_at	156.431	78.0751	104.766	42.3243	80.4152	106.061	GA-induced			hypothetical protein	AT4G33390
253370_at	76.6873	40.0962	24.8737	665.421	14.6179	stamen		253370_at	202.919	68.7414	84.6692	152.303	86.8555	179.927				pectinesterase family protein	AT4G33230
253434_at	283.261	84.0536	683.887	426.763	235.462	petal		253434_at	264.749	119.072	157.444	247.494	84.2888	174.225				potassium channel protein, putative	AT4G32500
253437_at	4664	773.135	13283.8	3411.36	2671.53	petal		253437_at	8856.2	1173.44	5312.72	6223.39	701.107	4971.29				expressed protein	AT4G32460
253507_at	179.233	172.506	296.656	285.508	134.693	petal		253507_at	217.936	85.7788	207.381	119.385	85.8868	171.049				protein kinase family protein	AT4G32000
253534_at	1670.75	2291.1	574.994	384.787	1032.77	sepal		253534_at	716.196	838.972	1590.85	492.712	980.419	1751.83			SUR2	cytochrome P450 83B1 (CYP83B1)	AT4G31500
253567_at	53.0406	5.08377	8.63403	607.141	3.55141	stamen		253567_at	132.864	65.6427	74.8554	64.8383	66.1923	90.2284				protein kinase family protein	AT4G31230
253587_at	138.585	57.9554	63.0221	1126.13	24.357	stamen		253587_at	263.502	83.6516	141.727	80.3109	84.8796	154.657				hypothetical protein	AT4G30770
253608_at	50.5632	95.6103	496.33	106.876	67.7833	petal		253608_at	217.566	28.006	64.5383	2974.64	29.4659	66.5738				xyloglucan:xyloglucosyl transferase, putative / xyloglucan endotransglycosylase, putative / endo-xyloglucan transferase, putative	AT4G30290
253609_at	2760.72	3092.11	4226.89	3377.05	1708.97	petal		253609_at	2740.72	1256.05	1413.37	2293.96	1435.65	1645.85				ATPase 2, plasma membrane-type, putative / proton pump 2, putative / proton-exporting ATPase, putative	AT4G30190
253660_at	339.373	64.5836	136.941	4815.43	11.4531	stamen		253660_at	1663.83	412.469	524.79	3897.23	646.76	1056.05	GA-induced			GDSL-motif lipase/hydrolase family protein	AT4G30140
253662_at	453.648	358.453	555.871	270.071	423.792	petal		253662_at	501.028	192.218	479.482	463.506	251.254	431.102			ARF16	transcriptional factor B3 family protein	AT4G30080
253800_at	204.317	51.2157	723.856	167.037	45.8025	petal		253800_at	125.156	135.852	251.378	56.6095	74.9728	97.2671				hydroxyproline-rich glycoprotein family protein	AT4G28160
253827_at	44.2369	239.531	27.5793	124.115	10.0865	sepal		253827_at	41.3684	98.2045	108.473	99.7131	207.824	211.87				expressed protein	AT4G28085
253831_at	427.544	120.289	185.938	5214.65	57.138	stamen		253831_at	1161.69	651.055	541.081	1397.81	1330.86	1915.1	GA-induced			expressed protein	AT4G27580
253846_at	582.834	58.9498	124.99	6068.98	37.907	stamen		253846_at	695.358	216.709	334.204	256.808	219.835	331.835				AAA-type ATPase family protein	AT4G28000
253880_at	239.119	79.6062	918.428	379.105	220.3	petal		253880_at	425.315	113.456	307.107	211.311	68.167	169.792				copper-binding protein-related	AT4G27590
253924_at	140.718	36.4631	62.4747	1450.51	41.6807	stamen		253924_at	452.028	154.98	210.832	170.156	154.278	260.764				phytochelatin synthetase-related	AT4G27110
254024_at	823.041	312.691	306.073	7091	130.548	stamen		254024_at	2165.07	896.47	937.298	2133.59	1476.27	2590.42	GA-induced			pathogenesis-related protein, putative	AT4G25780
254063_at	163.967	845.142	248.542	545.119	94.1349	sepal		254063_at	258.965	120.05	112.957	409.657	144.978	168.209				protein kinase family protein	AT4G25390
254090_at	644.689	49.3957	143.946	4583.68	57.3507	stamen		254090_at	1977.12	116.851	133.082	2374.64	105.745	110.518	GA-induced		SWEET14	nodulin MtN3 family protein	AT4G25010
254110_at	144.031	108.286	145.292	98.0489	154.851	carpel		254110_at	343.424	109.56	222.937	195.463	127.38	293.719				invertase/pectin methylesterase inhibitor family protein	AT4G25260
254123_at	560.285	194.54	237.697	4284.32	51.2171	stamen		254123_at	1385.21	491.915	605.669	1888.8	670.072	1750.11	GA-induced			invertase/pectin methylesterase inhibitor family protein	AT4G24640
254158_at	3603.96	3618.39	3083.97	17495.8	2216.76	stamen		254158_at	4923.36	332.538	549.803	3169.24	366.84	540.524	GA-induced			expressed protein	AT4G24380
254189_at	592.145	2323.46	387.608	137.866	879.995	sepal		254189_at	832.448	344.639	773.771	1099.08	404.205	834.807	DELLA-repressed			cellulose synthase family protein	AT4G24000
254221_at	2525.41	2062.17	5051.23	747.007	2554.81	petal		254221_at	2842.79	1092.84	2140.15	2365.4	608.886	1377.72				glycoside hydrolase family 28 protein / polygalacturonase (pectinase) family protein	AT4G23820
254226_at	574.831	468.308	598.284	622.798	1898.64	carpel		254226_at	1296.11	934.497	388.426	2773.11	1269.82	1265.77	DELLA-repressed			disease resistance-responsive family protein / dirigent family protein	AT4G23690
254240_at	137.073	352.303	42.6828	55.5245	88.5953	sepal		254240_at	127.248	50.0987	140.592	214.411	44.2256	100.297				expressed protein	AT4G23496
254327_at	148.324	67.358	99.0355	97.215	296.405	carpel		254327_at	128.029	45.6306	101.488	299.039	39.7951	85.9446				protease inhibitor/seed storage/lipid transfer protein (LTP) family protein	AT4G22490
254329_at	765.249	372.417	275.54	223.562	1061.45	carpel		254329_at	637.135	250.53	447.984	594.194	218.519	316.448				oxysterol-binding family protein	AT4G22540
254333_at	1070.99	202.866	996.288	797.4	452.182	petal	nectary	254333_at	336.084	421.168	813.826	113.636	203.776	319.983				sterol desaturase family protein	AT4G22753
254349_at	255.422	84.6784	626.026	263.955	236.395	petal		254349_at	299.395	145.76	323.168	227.898	123.993	213.397				zinc finger (C3HC4-type RING finger) family protein	AT4G22250
254490_at	1400.56	1098.84	2781.23	908.096	3065.4	carpel		254490_at	1629.22	530.675	867.183	964.24	233.881	457.994	DELLA-repressed			CTP synthase, putative / UTP--ammonia ligase, putative	AT4G20320
254550_at	250.7	23.4917	42.3976	1343.25	405.596	stamen		254550_at	599.328	26.5153	85.3114	214.25	27.4803	55.1518	DELLA-repressed			iron-responsive transporter (IRT1)	AT4G19690
254572_at	125.767	112.883	343.411	31.5622	47.2662	petal		254572_at	72.45	28.2636	46.4433	57.9514	22.5208	24.7592				alcohol oxidase-related	AT4G19380
254574_at	1700.77	5407.9	6124.68	553.92	1894.9	petal		254574_at	3311.43	374.324	1545.81	959.496	93.0766	945.03	DELLA-repressed	8h		expressed protein	AT4G19430
254575_at	206.097	38.3217	78.1581	263.453	475.515	carpel		254575_at	335.609	136.999	212.044	288.623	105.96	156.767				glycosyl transferase family 1 protein	AT4G19460
254627_at	566.229	61.2982	139.781	6173.15	34.5547	stamen		254627_at	2112.35	698.041	1107.14	856.452	815.427	1464.64	GA-induced			expressed protein	AT4G18395
254636_at	713.583	426.219	986.654	4509.58	286.892	stamen		254636_at	1252.11	687.138	530.854	1748.69	1159.07	1691.5				CBL-interacting protein kinase 12 (CIPK12)	AT4G18700
254647_at	11.7121	5.89701	5.77833	5.81776	164.728	carpel		254647_at	140.667	56.6343	108.076	242.873	51.3863	127.293				expressed protein	AT4G18540
254667_at	485.337	3324.18	1748.32	467.554	237.088	sepal		254667_at	872.154	248.959	326.15	1102.96	194.404	364.093				glycine-rich cell wall protein-related	AT4G18280
254685_at	497.666	433.293	340.969	2779.81	48.5398	stamen		254685_at	799.03	31.1505	132.329	412.325	30.5581	178.387	DELLA-repressed	2h	SAUR25	auxin-responsive protein, putative	AT4G13790
254757_at	132.678	59.2728	67.9722	931.85	42.3038	stamen		254757_at	207.368	100.966	122.126	136.015	102.067	141.38				hypothetical protein	AT4G13240
254775_at	161.393	73.6231	77.769	1033.2	39.9668	stamen		254775_at	147.907	69.7667	87.1942	77.5319	103.63	130.877				universal stress protein (USP) family protein	AT4G13450
254785_at	992.516	360.032	1509.52	504.973	811.257	petal		254785_at	1723.37	692.411	1434.11	1755	303.103	810.628	DELLA-repressed		FLA2	fasciclin-like arabinogalactan-protein (FLA2)	AT4G12730
254806_at	508.533	354.501	893.463	2159.81	776.875	stamen		254806_at	894.617	245.611	509.949	498.804	245.328	435.776				trehalose-6-phosphate phosphatase, putative	AT4G12430
254809_at	822.126	298.011	365.858	4099.06	321.993	stamen		254809_at	374.918	36.1983	99.9258	340.283	40.2449	113.372	DELLA-repressed	2h	SAUR35	auxin-responsive family protein	AT4G12410
254829_at	84.5087	59.9286	54.7712	98.1891	37.8198	stamen	nectary	254829_at	983.949	39.8428	38.2584	2995.05	38.5218	39.7978				protease inhibitor/seed storage/lipid transfer protein (LTP) family protein	AT4G12530
254914_at	270.854	51.6258	10.9977	18.2485	2039.63	carpel		254914_at	512.656	39.922	237.104	807.223	34.188	490.896	DELLA-repressed			peroxidase, putative	AT4G11290
254915_s_at	1365.28	423.869	61.392	176.37	2247.74	carpel		254915_s_at	689.9	1149.35	1746.16	247.439	705.842	1403.93	DELLA-repressed			cysteine proteinase, putative	AT4G11310 /// AT4G11320
255037_at	581.7	551.984	2402.42	1171.5	916.858	petal		255037_at	1934.91	432.642	726.663	2292.4	477.711	856.066		8h	MYB6	myb family transcription factor	AT4G09460
255065_s_at	1037.8	2265.11	259.31	359.749	792.172	sepal		255065_s_at	1543.36	1212.95	3220.55	896.668	1326.52	3111.51				arginase, putative	AT4G08870 /// AT4G08900
255129_at	507.323	595.806	124.251	3354.28	70.2327	stamen		255129_at	1188.44	444.924	169.621	836.653	870.402	613.929		8h		nodulin MtN21 family protein	AT4G08290
255251_at	39.5385	7.74903	15.662	717.274	3.17115	stamen		255251_at	96.2861	40.7026	43.6111	101.057	56.2933	101.032				hydroxyproline-rich glycoprotein family protein	AT4G04980
255302_at	462.101	148.295	294.504	208.952	426.112	carpel		255302_at	875.966	767.053	1823.87	504.45	999.049	1623.65				methionine sulfoxide reductase domain-containing protein / SeIR domain-containing protein	AT4G04830
255364_s_at	4131.29	6036.86	9785.12	6768.27	2248.28	petal		255364_s_at	3935.63	1778.85	3382.68	4958.79	1528.68	2251.7	DELLA-repressed			plastid-lipid associated protein PAP, putative	AT4G04020 /// AT4G22240
255423_at	246.667	85.107	103.248	2557.47	15.8977	stamen		255423_at	771.235	364.703	332.745	895.853	887.665	1104.2	GA-induced			calcium-binding protein, putative	AT4G03290
255527_at	208.449	53.1109	76.2694	69.9706	436.844	carpel		255527_at	290.854	112.613	618.516	161.341	95.7873	548.747		2h		expressed protein	AT4G02360
255561_at	656.656	788.203	1171.79	1486.34	688.074	stamen		255561_at	671.882	381.557	333.45	472.377	484.703	427.608		8h		sugar transporter, putative	AT4G02050
255604_at	4109.14	2685.3	5604.71	1660.71	2386.11	petal		255604_at	2633.38	824.637	4488.69	1140.27	661.223	3445.33	GA-induced	2h		expressed protein	AT4G01080
255648_at	71.4151	11.4411	30.583	6.50015	287.894	carpel		255648_at	146.273	51.8765	119.855	144.312	45.9411	147.774				expressed protein	AT4G00910
255652_at	116.344	51.4329	649.036	54.7583	98.9128	petal		255652_at	267.686	71.9726	99.3187	730.484	71.4338	155.987				expressed protein	AT4G00950
255717_at	586.985	97.2917	128.975	2800.42	51.1642	stamen		255717_at	565.698	276.165	351.445	483.503	336.794	522.113	GA-induced			MATE efflux family protein	AT4G00350
255732_at	867.519	565.669	3105.29	680.191	672.132	petal		255732_at	1150.16	558.555	1338.69	745.292	251.848	575.037				very-long-chain fatty acid condensing enzyme, putative	AT1G25450
255765_at	85.2826	19.9935	62.1861	677.78	15.5697	stamen		255765_at	79.441	36.6648	48.1411	36.708	34.909	49.7605				protein kinase family protein	AT1G16760
255772_at	23.7248	5.46375	6.75299	203.011	1.81671	stamen		255772_at	41.1218	20.4343	27.7415	22.4984	22.2588	29.4327				calmodulin, putative	AT1G18530
255773_at	306.559	334.693	73.7318	137.937	186.148	sepal		255773_at	153.282	288.82	373.884	114.481	394.405	452.05				sulfotransferase family protein	AT1G18590
255786_at	2426.57	1626.98	807.037	329.373	2873.18	carpel		255786_at	2284.83	859.562	4204.01	1593.2	836.29	3727.1		0.5h	CORI1	coronatine-responsive protein / coronatine-induced protein 1 (CORI1)	AT1G19670
255805_at	103.904	40.6306	830.238	35.8685	12.2499	petal		255805_at	36.4341	15.5055	115.083	14.616	12.6124	46.4964			petal-specific	zinc finger (B-box type) family protein	AT4G10240
255812_at	133.255	367.331	235.408	645.7	6.15605	stamen		255812_at	783.13	154.343	222.081	1690.46	146.411	238.319				sodium transporter (HKT1)	AT4G10310
255822_at	2283.81	2716.81	7823.14	2835.13	1142.19	petal		255822_at	4068.69	426.587	2058.97	3777.59	175.97	1612.22	DELLA-repressed		EXP8	expansin, putative (EXP8)	AT2G40610
255829_at	764.747	444.191	1978.53	326.563	729.241	petal	nectary	255829_at	503.546	235.4	422.832	489.68	173.21	353.344				potassium transporter, putative (KT2)	AT2G40540
255835_at	294.123	100.458	151.189	3704.68	62.3475	stamen		255835_at	544.331	431.174	216.398	700.349	926.727	1115.1	GA-induced			expressed protein	AT2G33420
255856_at	1348.89	676.19	2221.89	265	1232.2	petal		255856_at	878.243	434.938	978.5	921.891	218.801	529.074				protein kinase-related	AT1G66940
255867_at	14.4157	5.43727	9.4466	6.75833	35.3593	carpel		255867_at	94.7735	40.1688	47.6252	82.048	39.8959	53.4465				allergen-related	AT2G30370
255872_at	372.7	560.316	494.909	1102.6	259.033	stamen		255872_at	823.345	276.989	451.141	1050.63	300.381	422.575				CBL-interacting protein kinase 11 (CIPK11)	AT2G30360
255877_at	1123.55	1221.81	233.542	4636.47	436.662	stamen		255877_at	710.175	940.934	1585.21	617.446	849.161	852.065	DELLA-repressed			proton-dependent oligopeptide transport (POT) family protein	AT2G40460
256017_at	1041.26	4638.36	4630.01	4334.08	1200.97	sepal		256017_at	1282.13	287.664	1874.96	1502.92	246.411	1601.65	DELLA-repressed	0.5h	JAZ1	expressed protein	AT1G19180
256021_at	130.212	174.285	48.1135	336.989	54.4615	stamen		256021_at	83.7298	234.203	339.828	28.2465	392.096	728.334				meprin and TRAF homology domain-containing protein / MATH domain-containing protein	AT1G58270
256128_at	86.1763	9.39967	27.3646	13.5122	233.874	carpel		256128_at	65.7157	49.1065	180.138	32.7158	36.2937	170.298				laccase family protein / diphenol oxidase family protein	AT1G18140
256159_at	92.1008	136.445	50.5048	267.75	303.218	carpel		256159_at	95.1069	36.7311	233.995	57.062	43.7567	239.954		2h	JAZ8	expressed protein	AT1G30135
256178_s_at	919.785	1810.81	856.927	1274.66	813.563	sepal		256178_s_at	786.632	313.748	1551.97	449.654	345.669	1567.89		2h	IAR3	IAA-amino acid hydrolase 3 / IAA-Ala hydrolase 3 (IAR3)	AT1G51760 /// AT1G51780
256261_at	157.09	12.6746	38.5778	1634.81	7.13766	stamen		256261_at	217.683	108.261	144.798	69.6099	94.6776	132.419				Ras-related GTP-binding family protein	AT3G12160
256299_at	2949.66	7268.97	5557.54	3975.96	592.477	sepal		256299_at	5235.32	1137.06	2595.83	2361.26	620.514	2148.34		8h		expansin, putative (EXP1)	AT1G69530
256311_at	1528.31	573.957	1659.84	446.414	2174.33	carpel		256311_at	762.516	30.1888	753.954	668.257	30.9002	444.166			ARF6	auxin-responsive factor (ARF6)	AT1G30330
256332_at	256.395	468.927	971.028	243.834	63.4194	petal		256332_at	357.457	99.2222	212.037	540.151	77.3215	171.503			GT2	trihelix DNA-binding protein / GT-2 factor (GT2)	AT1G76890
256335_at	129.437	58.3546	28.6539	22.7193	231.02	carpel		256335_at	318.408	65.1184	378.776	443.977	52.1045	365.601				expressed protein	AT1G72110
256386_at	217.887	464.496	830.72	101.198	90.7095	petal		256386_at	538.057	66.3784	188.798	885.739	68.6298	241.764				cytochrome P450, putative	AT1G66540
256392_at	237.662	95.8131	115.537	2641.14	55.1731	stamen		256392_at	728.009	311.511	301.088	759.166	660.706	937.514				galactinol synthase, putative	AT3G06260
256433_at	1163.2	1473.25	2009.89	5319	2447.77	stamen		256433_at	2764.35	1597.28	1194.02	2336.96	2050.2	1479.43				wound-responsive protein-related	AT3G10985
256450_at	76.5424	71.6978	530.505	240.462	29.0992	petal		256450_at	285.715	82.8159	123.509	255.846	75.0951	98.9905				isoflavone reductase, putative	AT1G75290
256489_at	996.044	569.774	315.407	293.729	1177.98	carpel		256489_at	623.998	751.489	1365.93	311.295	606.535	1294.59				GDSL-motif lipase, putative	AT1G31550
256506_at	118.338	23.1598	39.7152	964.643	15.0394	stamen		256506_at	263.472	133.07	127.897	91.9139	211.595	286.092				expressed protein	AT1G75160
256509_at	469.892	253.16	1969.2	933.305	246.083	petal		256509_at	1303.7	128.057	777.994	1131.92	87.8371	815.521	DELLA-repressed	2h		isoflavone reductase, putative	AT1G75300
256521_at	74.4861	442.687	271.293	188.921	71.828	sepal		256521_at	1950.41	48.3902	47.5916	6998.65	48.2523	51.9115				acyl-activating enzyme 11 (AAE11)	AT1G66120
256544_at	102.599	27.6697	39.3032	853.025	13.5651	stamen		256544_at	244.654	97.7181	145.651	56.4555	83.3251	101.563				seven transmembrane MLO family protein / MLO-like protein 9 (MLO9)	AT1G42560
256577_at	1992.1	1018.36	433.543	935.053	1060.39	carpel	nectary	256577_at	1797.42	461.207	2539.99	853.146	288.04	1747.11				meprin and TRAF homology domain-containing protein / MATH domain-containing protein	AT3G28220
256578_at	265.597	523.271	197.317	188.877	227.007	sepal		256578_at	559.731	245.967	343.52	642.476	266.06	318.401				peroxidase, putative	AT3G28200
256580_s_at	995.066	177.716	357.661	7359.82	38.0962	stamen		256580_s_at	2039.81	731.113	1113.01	1173.7	695.053	1304.47	GA-induced			hypothetical protein	AT3G28810 /// AT3G28820
256586_at	163.818	25.2815	34.8985	1518.19	15.5751	stamen		256586_at	340.022	73.4615	137.063	66.1945	80.7844	107.536	GA-induced			expressed protein	AT3G28770
256589_at	384.243	3175.74	47.9038	322.604	27.4498	sepal		256589_at	136.194	58.9538	184.339	75.3056	59.2837	198.926		2h		cytochrome P450 family protein	AT3G28740
256617_at	4191.47	7938.89	366.287	893.925	4886.66	sepal		256617_at	1648.58	548.074	1053.99	2517.26	756.117	1366.68	GA-induced			expressed protein	AT3G22240
256627_at	304.75	399.823	201.071	2115.53	196.462	stamen		256627_at	497.559	252.249	307.198	551.865	347.052	566.688				expressed protein	AT3G19970
256636_at	1476.43	201.113	25.1554	28.1261	5975.87	carpel		256636_at	2130.25	16.0408	1504.75	1481.87	15.7519	1307.55	DELLA-repressed		S1	S-locus related protein SLR1, putative (S1)	AT3G12000
256652_at	2751.37	941.075	5401.56	1768.95	3110.33	petal		256652_at	2552.67	1211.9	3019.68	2429.73	761.676	2088.72				phospholipid/glycerol acyltransferase family protein	AT3G18850
256743_at	197.781	337.522	593.648	103.949	204.429	petal		256743_at	442.648	161.023	274.322	212.771	102.527	184.106	DELLA-repressed			expressed protein	AT3G29370
256757_at	151.56	161.869	72.3119	581.62	46.9685	stamen		256757_at	345.08	189.437	154.601	485.606	188.317	167.973		8h		ABC transporter family protein	AT3G25620
256801_at	8.78402	3.05553	3.4958	122.827	1.62908	stamen		256801_at	78.0122	23.8639	23.6536	25.201	21.5632	23.5354				cytochrome P450 family protein	AT3G20960
256833_at	739.614	456.32	190.403	6666.78	47.3332	stamen		256833_at	1582.82	54.6658	48.8281	1178.72	45.7546	47.6414	GA-induced		ACA13	calcium-transporting ATPase, plasma membrane-type, putative / Ca(2+)-ATPase, putative (ACA13)	AT3G22910
256900_at	358.167	150.016	1134.57	264.409	195.998	petal		256900_at	327.723	154.826	345.525	109.01	116.977	224.977				pectate lyase family protein	AT3G24670
256945_at	303.727	64.6295	121.543	3663.9	32.7705	stamen		256945_at	389.604	173.307	140.136	453.884	327.62	500.103				leucine-rich repeat family protein / extensin family protein	AT3G19020
257017_at	212.885	948.44	791.708	40.9199	160.938	sepal		257017_at	198.959	95.1052	207.875	206.66	57.322	174.619				glycosyl hydrolase family 3 protein	AT3G19620
257021_at	621.803	393.166	61.7102	611.892	37.9423	stamen		257021_at	140.166	632.025	636.104	84.9392	1305.28	1492.54				branched-chain amino acid aminotransferase, putative / branched-chain amino acid transaminase, putative (BCAT4)	AT3G19710
257022_at	319.706	1137.82	579.332	1899.38	297.388	stamen		257022_at	696.33	338.632	324.305	1414.35	474.785	483.539				zinc finger (C2H2 type) protein 2 (AZF2)	AT3G19580
257061_at	188.105	383.202	160.173	426.947	69.704	stamen		257061_at	308.991	102.104	229.473	330.648	105.555	220.062				expressed protein	AT3G18250
257071_at	859.015	1255.18	2143.96	966.633	367.202	petal		257071_at	1373.38	546.77	896.185	1116.2	429.179	953.294				glycosyl transferase family 2 protein	AT3G28180
257082_at	313.936	108.717	170.333	3193.21	73.3732	stamen		257082_at	699.545	370.941	299.988	981.17	815.6	1046.93				phytochelatin synthetase-related	AT3G20580
257090_at	318.656	63.6844	146.79	2910.81	11.6319	stamen		257090_at	714.718	347.123	312.64	681.068	646.323	1004.08	GA-induced			protein kinase family protein	AT3G20530
257119_at	159.587	47.0129	71.8233	2209.89	5.57995	stamen		257119_at	454.688	289.176	170.929	560.655	659.729	830.929				leucine-rich repeat transmembrane protein kinase, putative	AT3G20190
257120_at	225.588	76.5514	88.8034	1027.65	93.5223	stamen		257120_at	246.106	123.738	142.156	162.378	135.659	199.735				protein kinase family protein	AT3G20200
257121_at	822.368	191.361	293.695	8211.44	56.3601	stamen		257121_at	1897.24	1055.96	887.916	1989.39	2017.83	2772.65	GA-induced		SAUR47	auxin-responsive protein, putative	AT3G20220 /// AT3G20230
257191_at	384.107	52.7342	81.3539	2.46295	860.629	carpel		257191_at	234.387	105.36	320.202	263.025	76.2509	201.801				expressed protein	AT3G13175
257220_at	2090.18	1757.64	6148.97	6355.62	3319.51	stamen		257220_at	5411.82	22.746	2101.37	5263.24	44.9337	2560.19	DELLA-repressed	8h	MYB21	myb family transcription factor (MYB3) (MYB21)	AT3G27810
257267_at	346.838	286.522	1287	12.1905	16.6957	petal		257267_at	330.943	162.498	261.347	183.902	110.347	191.097			TCP4	TCP family transcription factor, putative	AT3G15030
257271_at	1705.84	3430.67	1353.29	2425.08	1297.57	sepal		257271_at	2532.19	1225.84	1627.73	4390.89	1777.48	1847.12	DELLA-repressed	2h	SWEET4	nodulin MtN3 family protein	AT3G28007
257392_at	504.349	168.631	240.957	6818.15	60.7609	stamen		257392_at	1330.08	821.823	595.755	1702.16	1780.4	2234.9	GA-induced		FLA3	fasciclin-like arabinogalactan family protein	AT2G24450
257397_at	298.333	92.4668	131.466	2242.23	60.0168	stamen		257397_at	311.737	139.396	206.072	133.051	150.915	215.973				p21-rho-binding domain-containing protein	AT2G20430
257405_at	310.731	24.7809	59.1244	3127.23	3.04854	stamen		257405_at	763.534	276.473	421.534	385.19	232.07	547.278	GA-induced			polcalcin, putative / calcium-binding pollen allergen, putative	AT1G24620
257409_at	191.718	170.154	1585.83	243.885	21.0575	petal		257409_at	650.434	225.38	183.195	315.804	110.408	131.56		8h		expressed protein	AT2G17470
257413_at	587.051	544.268	1137.52	352.485	561.048	petal		257413_at	747.279	328.302	730.172	594.426	293.736	565.835				RNA recognition motif (RRM)-containing protein	AT1G22910
257433_at	99.7076	70.9638	68.741	416.101	28.6518	stamen		257433_at	183.987	77.5325	76.3015	187.244	142.968	187.907				expressed protein	AT2G21990
257439_at	31.5464	30.7205	40.9778	22.5927	88.309	carpel		257439_at	84.2365	33.3085	35.0572	393.593	32.2197	101.929				mechanosensitive ion channel domain-containing protein / MS ion channel domain-containing protein	AT2G17000
257489_at	114.624	29.4936	70.9942	963.123	30.8275	stamen		257489_at	275.102	133.052	156.049	128.503	156.138	213.144				hypothetical protein	AT1G07330
257506_at	149.488	83.8461	89.0038	8.50025	91.3713	carpel		257506_at	319.826	134.257	180.126	834.313	124.541	142.638			SAUR63	auxin-responsive family protein	AT1G29440
257516_at	1139.1	381.948	2402.19	1105.56	1017.82	petal		257516_at	1128.36	463.171	514.617	629.916	512.278	493.636				ACT domain containing protein (ACR4)	AT1G69040
257522_at	869.984	317.752	1228.47	2721.94	998.804	stamen		257522_at	799.831	367.502	818.488	431.598	313.122	707.824				yippee family protein	AT3G08990
257523_at	189.369	81.9789	87.1849	1983.73	95.9436	stamen		257523_at	414.204	168.431	195.526	263.889	233.424	418.859				glycosyl transferase family 17 protein	AT3G01620
257532_at	937.981	352.26	535.892	7598.83	211.516	stamen		257532_at	2319.98	1291.97	1084.91	2850.16	2727.64	3487.63	GA-induced			expressed protein	AT3G04700
257570_at	302.147	36.2443	89.9697	109.987	359.234	carpel		257570_at	168.051	183.235	383.422	79.2357	82.8148	245.155				disease resistance-responsive protein-related / dirigent protein-related	AT3G13662
257629_at	1019.72	99.1648	44.2808	61.6176	3455.17	carpel		257629_at	749.164	32.575	769.109	686.675	30.9758	386.11	DELLA-repressed			glycosyl hydrolase family 5 protein / cellulase family protein	AT3G26140
257637_at	147.277	33.5514	20.0336	33.4868	6.99851	sepal	nectary	257637_at	1188.34	40.9398	40.961	2847.03	34.0905	47.9338			TPS10	myrcene/ocimene synthase, putative	AT3G25810
257701_at	1206.96	1365.79	1644.09	406.201	3025.95	carpel		257701_at	1567.72	556.966	1365.83	1474.37	376.202	907.429	DELLA-repressed			methyladenine glycosylase family protein	AT3G12710
257769_at	2057.55	3420.05	2224.91	396.912	3789.06	carpel		257769_at	3465.43	309.824	2520.19	6148.71	361.801	1776.43	DELLA-repressed		IAA7	auxin-responsive protein / indoleacetic acid-induced protein 7 (IAA7)	AT3G23050
257793_at	590.47	805.005	1160.01	588.635	453.891	petal		257793_at	855.572	275.143	1113.85	907.153	236.154	1160.89				expressed protein	AT3G26960
257804_at	134.172	65.1456	83.2598	988.835	41.5237	stamen		257804_at	191.016	94.352	84.6616	184.477	186.589	304.467				protein kinase family protein	AT3G18810
257886_at	526.528	187.102	202.99	5715.85	40.2908	stamen		257886_at	2174.05	640.99	869.495	3070.72	1138.24	2984.46				pectinesterase family protein	AT3G17060
257974_at	5877.78	4360.7	11423.4	4784.37	4877.19	petal		257974_at	8255.64	3879.43	6090.09	8684.61	4506.81	6073.1		8h		leucine-rich repeat family protein	AT3G20820
258003_at	1397.56	2436.13	1775.63	674.67	1269.24	sepal		258003_at	3272.17	1137.37	2543.96	3569.17	313.15	1532	DELLA-repressed		EXP5	expansin, putative (EXP5)	AT3G29030
258012_at	240.1	73.8363	135.14	2594.46	60.2687	stamen		258012_at	682.325	304.771	320.145	769.705	589.914	964.641				expressed protein	AT3G19310
258017_at	122.53	60.0056	239.995	77.6971	84.1304	petal		258017_at	76.3769	136.593	161.508	119.908	115.948	114.593				expressed protein	AT3G19370
258035_at	403.878	92.4868	152.68	4593.26	35.3004	stamen		258035_at	1157.4	528.424	503.398	673.433	828.187	1014.15	GA-induced		ACA9	calcium-transporting ATPase, plasma membrane-type, putative / Ca2+-ATPase, putative (ACA9)	AT3G21180
258077_at	1097.77	344.308	573.083	11542	114.069	stamen		258077_at	2700.02	1343.57	1130.03	3659.43	2512.67	4203.33	GA-induced			expressed protein	AT3G26110
258078_at	260.64	104.149	914.347	484.351	374.939	petal		258078_at	645.266	202.578	370.388	366.469	206.722	398.519		8h		expressed protein	AT3G25870
258091_at	923.137	600.808	1245.4	3696.97	580.132	stamen		258091_at	1594.38	414.2	468.89	2068.03	652.866	665.838	DELLA-repressed	8h		expressed protein	AT3G14560
258168_at	363.424	119.78	154.373	3792.64	55.2876	stamen		258168_at	794.938	296.191	335.115	812.437	716.437	1125.49				expressed protein	AT3G21570
258189_at	977.949	979.645	3134.07	1414.13	690.406	petal		258189_at	1242.49	516.206	1751.63	600.209	426.147	1406.44		2h	JAZ3	expressed protein	AT3G17860
258201_at	186.851	341.429	193.915	151.117	115.838	sepal	nectary	258201_at	271.675	111.455	183.372	333.482	127.102	190.68		8h		expressed protein	AT3G13910
258216_at	336.075	135.091	164.667	4179.23	68.462	stamen		258216_at	1045.23	590.24	499.715	1157.49	1115.48	1662.04	GA-induced			C2 domain-containing protein	AT3G17980
258237_at	356.458	326.421	876.054	921.583	615.008	stamen		258237_at	764.291	25.0287	286.436	899.545	25.2268	312.601	DELLA-repressed	2h	MYB21	myb family transcription factor (MYB3) (MYB21)	AT3G27810
258259_s_at	195.714	95.3307	244.541	665.007	82.3087	stamen		258259_s_at	272.256	204.162	578.579	136.869	250.177	509.556				esterase/lipase/thioesterase family protein	AT3G26820 /// AT3G26840
258280_at	81.5227	34.9132	38.9646	597.66	30.7371	stamen		258280_at	151.468	63.3473	71.6058	83.3941	71.9964	115.308				self-incompatibility protein-related	AT3G26880
258290_at	6.78271	5.98556	21.0231	29.6545	10.0152	stamen		258290_at	24.3256	10.3356	10.6677	43.976	10.4819	10.3065				cyclopropane fatty acid synthase-related	AT3G23460
258299_at	902.307	284.953	1820.99	2477.61	1387	stamen		258299_at	1775.26	866.188	861.701	1495.69	939.443	1027.4				alcohol oxidase-related	AT3G23410
258337_at	127.136	65.768	65.9105	1534.1	23.7524	stamen		258337_at	530.852	270.636	265.941	739.688	626.299	962.79	GA-induced			expressed protein	AT3G16040
258338_at	696.531	1128.31	402.169	3210.56	750.243	stamen		258338_at	999.602	490.417	799.449	701.735	279.103	506.4	GA-induced			L-asparaginase, putative / L-asparagine amidohydrolase, putative	AT3G16150
258344_at	141.384	26.9759	47.551	1962.75	21.0365	stamen		258344_at	262.429	93.5272	153.059	56.0611	76.695	124.923	GA-induced		CEG	F-box family protein	AT3G22650
258358_at	470.607	420.898	2312.02	377.657	907.913	petal		258358_at	1392.47	446.934	334.341	2343.42	450.757	481.676				integral membrane family protein	AT3G14380
258362_at	56.7949	155.835	21.8498	484.11	28.0888	stamen		258362_at	209.539	133.492	83.8641	497.901	343.457	224.186				expressed protein	AT3G14280
258370_at	234.041	737.503	34.3854	9.42833	108.709	sepal		258370_at	404.275	164.708	265.281	650.167	120.805	296.557	GA-induced			expressed protein	AT3G14395
258399_at	621.008	340.068	3132.15	738.483	208.968	petal		258399_at	1246.53	359.891	532.773	2780.77	215.135	291.869	DELLA-repressed		IAA19	auxin-responsive protein / indoleacetic acid-induced protein 19 (IAA19)	AT3G15540
258456_at	1167.38	912.164	1588.96	1079.98	1787.56	carpel	nectary	258456_at	1731.09	920.67	692.218	2147.57	1112.03	957.286		8h		protein kinase family protein	AT3G22420
258460_at	155.505	185.834	220.209	241.425	266.721	carpel		258460_at	286.459	142.087	146.508	455.925	131.668	133.885				expressed protein	AT3G17330
258468_at	96.4051	337.661	386.704	47.2884	47.9935	petal		258468_at	147.355	70.8928	110.489	112.449	96.3457	157.306				expressed protein	AT3G06070
258479_at	157.522	43.7799	61.5866	1216.09	42.9433	stamen		258479_at	287.855	108.464	164.36	90.6336	94.3147	134.582				expressed protein	AT3G02440
258516_at	177.445	51.1916	76.752	2157.34	63.2526	stamen		258516_at	731.188	53.2929	32.8004	653.45	71.4227	68.9736	GA-induced		MYB108	myb family transcription factor (MYB108)	AT3G06490
258523_at	274.187	62.7905	133.871	3321.03	47.8657	stamen		258523_at	631.421	131.738	256.179	330.229	162.987	317.09				pectinesterase family protein	AT3G06830
258552_at	1562.47	1346.98	4404.37	1232.5	624.752	petal		258552_at	2244.21	483.017	1297.75	1244.2	182.105	919.045	DELLA-repressed			pectate lyase family protein	AT3G07010
258562_at	210.129	115.787	313.028	99.7217	132.122	petal		258562_at	153.062	57.4342	166.582	134.603	52.1013	112.519				expressed protein	AT3G05980
258591_at	178.603	61.1099	55.9058	1800.58	31.2385	stamen		258591_at	435.708	255.458	196.836	419.454	440.803	601.468				C2 domain-containing protein	AT3G04360
258600_at	128.782	39.6044	54.3744	1622.9	9.06747	stamen		258600_at	214.033	118.556	90.5854	256.036	280.004	383.142				protein kinase family protein	AT3G02810
258605_at	238.671	79.2547	118.034	2366.13	52.7023	stamen		258605_at	744.688	424.146	318.564	861.71	978.801	1442.83				phosphate-responsive 1 family protein	AT3G02970
258633_at	157.813	97.7984	276.701	96.6836	283.611	carpel		258633_at	440.072	190.519	351.572	298.144	159.184	333.254				serine carboxypeptidase S10 family protein	AT3G07990
258646_at	490.083	225.514	198.589	3443.11	131.844	stamen		258646_at	902.276	164.273	162.674	158.824	199.536	190.9	GA-induced	8h		MATE efflux family protein	AT3G08040
258685_at	612.066	77.5448	200.241	4525.49	24.6349	stamen		258685_at	839.739	366.527	749.682	153.824	287.197	361.014	GA-induced			polygalacturonase, putative / pectinase, putative	AT3G07830
258719_at	67.6729	63.1972	147.466	31.9577	43.5401	petal		258719_at	128.74	59.3274	102.306	228.269	62.1508	103.473				pectate lyase family protein	AT3G09540
258732_at	188.076	25.0532	61.8309	2137.55	44.9605	stamen		258732_at	503.448	181.828	229.968	225.927	156.464	288.437				beta-fructofuranosidase, putative / invertase, putative / saccharase, putative / beta-fructosidase, putative	AT3G05820
258748_at	835.376	186.008	319.552	7700.25	54.5122	stamen		258748_at	2370.41	804.519	1159.83	3120.59	1019.09	2784.5	GA-induced		GLP8	germin-like protein (GLP8)	AT3G05930
258753_at	350.084	88.4609	144.056	4020.76	33.7028	stamen		258753_at	824.141	460.62	385.122	853.187	882.589	1253.13				exocyst subunit EXO70 family protein	AT3G09530
258781_at	138.795	44.6789	46.972	1483.75	45.3173	stamen		258781_at	213.93	93.8762	128.359	121.8	108.014	178.078				expressed protein	AT3G11740
258805_at	28.8439	48.5267	36.6679	193.596	30.6457	stamen		258805_at	93.7416	38.2493	40.0367	212.726	42.0939	50.3239				glycosyl hydrolase family 17 protein	AT3G04010
258851_at	249.944	74.4397	89.556	233.58	47.5539	stamen		258851_at	80.3297	241.041	190.969	59.7111	320.478	270.692	DELLA-repressed			glutathione S-transferase, putative	AT3G03190
258889_at	649.384	188.638	293.207	6926.41	61.1503	stamen		258889_at	1777.55	1111.43	755.116	2418.33	2476.15	3094.36	GA-induced			pectinesterase family protein	AT3G05610
258901_at	325.283	1107.23	346.082	553.159	140.194	sepal	nectary	258901_at	363.082	93.0815	271.854	363.749	111.396	351.284				protein phosphatase 2C, putative / PP2C, putative	AT3G05640
258918_at	112.971	58.1959	110.788	76.6836	261.832	carpel		258918_at	135.474	67.5537	87.2002	151.813	78.326	89.7042				cytochrome P450, putative	AT3G10560
258919_at	512.833	1394.3	1023.79	797.591	173.712	sepal		258919_at	1329.31	604.155	595.819	1919.05	641.62	647.464		8h		expressed protein	AT3G10525
258939_at	1665.1	3404.97	7524.76	1167.92	6003.36	petal		258939_at	751.597	285.011	675.783	936.4	435.624	826.581				expressed protein	AT3G10020
258957_at	95.827	69.8243	36.1463	339.217	21.4303	stamen		258957_at	78.3748	46.1038	30.3598	38.8393	95.9081	45.2865				pathogen-responsive alpha-dioxygenase, putative	AT3G01420
258967_at	238.429	56.7446	100.695	1366.33	52.7576	stamen		258967_at	431.216	159.919	241.606	160.597	165.763	224.034				zinc finger (C2H2 type) family protein	AT3G10470
258968_at	468.464	62.1132	139.716	3898.57	43.6414	stamen		258968_at	1068.22	275.521	554.691	284.777	242.911	534.346				self-incompatibility protein-related	AT3G10460
258976_at	1270.55	1367.89	6351.88	2054.19	1099.03	petal		258976_at	4038.5	510.23	1045.14	5386.28	486.449	849.654		8h		short-chain dehydrogenase/reductase (SDR) family protein	AT3G01980
259000_at	434.623	402.904	2396.86	108.489	315.28	petal		259000_at	556.217	267.815	401.64	450.085	159.455	275.948				expressed protein	AT3G01860
259004_at	66.7542	47.8564	85.3293	66.6012	77.127	petal		259004_at	262.51	31.908	43.6411	320.665	31.3422	52.3401				protein kinase family protein	AT3G01840
259103_at	389.641	239.001	128.109	2360.54	372.977	stamen		259103_at	1035.1	668.963	414.076	1307.14	953.085	809.453				expressed protein	AT3G11690
259149_at	1795.67	258.005	2640.8	5481.1	91.4129	stamen		259149_at	1425.04	420.147	867.623	2545.5	116.921	158.389	DELLA-repressed			phenylalanine ammonia-lyase, putative	AT3G10340
259150_at	98.2184	165.227	28.0258	1042.26	2.39654	stamen		259150_at	284.725	119.506	115.442	538.234	176.618	135.009		8h		expressed protein	AT3G10320
259165_at	693.146	450.457	843.49	1946.11	189.678	stamen		259165_at	1522.55	1440.56	590.571	3642.28	1431.08	848.124		8h		homeobox-leucine zipper protein 5 (HAT5) / HD-ZIP protein 5 / HD-ZIP protein (HB-1)	AT3G01470
259177_at	58.6278	25.8371	16.5714	923.598	10.1567	stamen		259177_at	367.185	193.378	177.733	217.202	311.466	398.186				nodulin-related	AT3G01630
259181_at	1346.32	1829.43	2490.84	696.514	1239.58	petal		259181_at	1423.25	547.725	863.526	1716.5	554.373	787.919				expressed protein	AT3G01690
259182_at	287.619	379.094	654.806	417.498	270.834	petal		259182_at	679.147	294.147	293.328	678.052	236.157	336.193	GA-induced	8h		ankyrin repeat family protein	AT3G01750
259187_at	109.776	608.853	147.742	91.1432	178.309	sepal		259187_at	641.06	63.312	107.921	3444.94	50.132	199.197			MYB57	myb family transcription factor (MYB57)	AT3G01530
259197_at	96.3466	50.2252	23.777	9.44844	642.19	carpel		259197_at	209.525	47.327	121.119	372.599	49.4726	311.368				peroxidase, putative	AT3G03670
259244_at	286.587	282.745	233.535	315.35	405.121	carpel		259244_at	121.249	60.1786	81.7073	87.402	66.9418	73.4772				zinc finger (B-box type) family protein	AT3G07650
259282_at	479.96	51.0713	185.218	4464.19	66.3	stamen		259282_at	2212.55	39.4592	37.9962	2880.91	41.3357	47.5648	GA-induced			phospholipid/glycerol acyltransferase family protein	AT3G11430
259286_at	1297.72	1882.52	90.153	709.342	469.846	sepal		259286_at	395.625	503.585	2004.6	90.0197	151.838	2974.76	DELLA-repressed			S-adenosyl-L-methionine:carboxyl methyltransferase family protein	AT3G11480
259331_at	16.4187	8.99437	19.5116	13.833	1.90304	petal		259331_at	62.6613	30.3891	51.275	183.913	21.0488	37.8069			SAUR27	auxin-responsive protein, putative	AT3G03840
259338_at	220.154	69.1569	85.0925	1935.82	19.7793	stamen		259338_at	530.345	291.781	230.413	605.603	439.055	722.98	GA-induced		SYP131	syntaxin, putative (SYP131)	AT3G03800
259351_at	133.714	9.14742	30.8185	1630.75	7.25137	stamen		259351_at	376.194	185.324	187.618	266.737	239.738	403.5				sugar transporter family protein	AT3G05150
259370_at	101.256	93.5567	72.6876	665.54	72.8268	stamen		259370_at	248.292	104.137	142.25	240.935	226.111	330.988				expressed protein	AT1G69050
259391_s_at	1709.03	116.372	195.766	218.922	4899.6	carpel		259391_s_at	2292.87	784.025	2484.49	2749.47	576.604	1833.64				fatty acid desaturase family protein	AT1G06350 /// AT1G06360
259398_at	58.4005	56.3402	35.606	33.8698	34.8576	sepal		259398_at	252.894	86.4795	189.113	299.71	77.5808	194.385				prenylated rab acceptor (PRA1) family protein	AT1G17700
259425_at	89.8394	30.7286	36.9474	1165.33	11.0489	stamen		259425_at	363.392	186.321	154.416	487.596	389.28	679.284				phosphatidylinositol-4-phosphate 5-kinase family protein	AT1G01460
259451_at	110.254	12.5783	9.11824	1592.39	1.35635	stamen		259451_at	355.575	133.603	194.225	180.959	166.526	276.457	GA-induced			SNAP25 homologous protein, putative / synaptosomal-associated protein SNAP25-like, putative (SNAP30)	AT1G13890
259464_at	129.268	36.9577	49.6225	1568.56	12.3617	stamen		259464_at	395	233.916	195.678	446.633	467.562	645.01				expressed protein	AT1G18990
259516_at	5952.23	11514.8	6783.54	20756.6	6873.04	stamen		259516_at	6034.66	2372.45	1748.56	7492.3	2189.81	1981.7				dehydrin (ERD10)	AT1G20450
259518_at	637.741	2065.27	1278.13	532.604	1240.98	sepal		259518_at	315.74	184.268	649.793	257.854	216.154	494.01		0.5h	4CL9/OPCL1	4-coumarate--CoA ligase family protein / 4-coumaroyl-CoA synthase family protein	AT1G20510
259570_at	2529.22	3958.97	2369.88	14608.3	698.686	stamen		259570_at	4190.81	1583.87	813.549	7852.2	1982.66	1582.7	GA-induced			dehydrin (COR47)	AT1G20440
259574_at	3079.96	7206.82	11988.3	917.659	678.798	petal		259574_at	5502.4	88.8781	204.542	10713.3	101.619	198.572	DELLA-repressed			Bet v I allergen family protein	AT1G35310
259596_at	237.002	107.65	46.9851	753.099	21.426	stamen		259596_at	268.165	105.5	93.2664	1065.22	149.616	118.836		8h	GH3-17	auxin-responsive GH3 family protein	AT1G28130
259609_at	2557.53	343.868	928.951	1226.86	3200.95	carpel		259609_at	2314.19	1059.74	3605.07	1202.03	1023.5	3179.58	DELLA-repressed	2h		caldesmon-related	AT1G52410
259660_at	5370.58	8601.17	10268.6	3835.79	4630.26	petal		259660_at	6186.03	3092.83	4538.12	7407.5	2010.4	3400.66				protease inhibitor/seed storage/lipid transfer protein (LTP) family protein	AT1G55260
259734_at	106.218	99.7105	245.998	55.0914	100.827	petal		259734_at	126.871	60.1537	100.219	108.174	62.8619	98.4359				expressed protein	AT1G77500
259735_at	97.0914	34.7065	466.55	35.8006	155.356	petal	nectary	259735_at	272.499	15.3284	23.3527	497.618	19.2575	31.4567		8h		expressed protein	AT1G64405
259736_at	2117.66	1179.74	5893	1023.85	3037.73	petal		259736_at	2791.66	706.972	2080.38	2373.46	520.382	1777.74				endo-1,4-beta-glucanase, putative / cellulase, putative	AT1G64390
259761_at	1484.16	637.124	1782.57	7038.15	782.562	stamen		259761_at	2664.76	778.964	865.654	1868.58	540.969	630.325		8h	LACS9	long-chain-fatty-acid--CoA ligase family protein / long-chain acyl-CoA synthetase family protein (LACS9)	AT1G77590
259773_at	373.876	90.4559	257.363	41.6543	568.031	carpel	nectary	259773_at	619.126	113.755	301.117	1381.35	104.098	198.315	GA-induced		SAUR66	auxin-responsive protein, putative	AT1G29500
259783_at	693.627	194.065	245.225	66.1656	624.725	carpel		259783_at	1285.47	155.963	539.035	2287.95	132.563	480.243	DELLA-repressed		SAUR67	auxin-responsive protein, putative	AT1G29510
259784_at	76.447	37.8284	43.8651	16.5818	39.3196	petal		259784_at	495.077	124.358	183.383	1201.06	113.806	150.559			SAUR64	auxin-responsive protein, putative	AT1G29450
259785_at	1.70293	5.97985	4.427	10.2919	11.9552	carpel		259785_at	97.8735	14.6983	17.0721	523.108	15.0494	15.5245			SAUR68	auxin-responsive family protein	AT1G29490
259787_at	40.9833	59.9501	44.4667	16.9366	15.8351	sepal		259787_at	73.0671	17.4269	56.4078	177.205	21.4502	42.6183			SAUR65	auxin-responsive protein, putative	AT1G29460
259790_s_at	178.104	167.327	212.054	35.9576	60.1432	petal		259790_s_at	503.202	150.829	260.512	1468.2	163.342	168.072	GA-induced		SAUR62/SAUR75	auxin-responsive family protein	AT1G29430 /// AT5G27780
259799_at	3745.61	241.493	5.18693	6.22222	10108.5	carpel		259799_at	3217.9	87.5051	4010.08	2086.43	57.3441	1431.13	DELLA-repressed			trypsin and protease inhibitor family protein / Kunitz family protein	AT1G72290
259839_at	2040.75	2774.84	3871.3	999.897	2148.1	petal		259839_at	3975.82	1244.57	2296.41	4660.03	1113.59	1841.87	DELLA-repressed			proton-dependent oligopeptide transport (POT) family protein	AT1G52190
259878_at	588.896	82.8594	156.053	271.392	480.761	carpel		259878_at	265.421	106.174	631.938	79.0553	75.8206	578.118		2h		O-methyltransferase family 2 protein	AT1G76790
259886_at	241.801	59.9622	103.906	2695.92	20.8372	stamen		259886_at	576.448	301.682	246.207	743.296	717.329	962.364				protein kinase, putative	AT1G76370
259982_at	285.522	384.133	819.799	720.321	141.151	petal		259982_at	661.707	408.164	311.362	887.178	612.423	583.803		8h		zinc finger (C3HC4-type RING finger) family protein	AT1G76410
260011_at	411.033	166.718	264.858	4076.29	59.1621	stamen		260011_at	1235.18	493.144	558.078	1454.35	1112.61	1691.67	GA-induced			epsin N-terminal homology (ENTH) domain-containing protein / clathrin assembly protein-related	AT1G68110
260012_at	625.828	2372	556.344	200.982	245.001	sepal		260012_at	2708.48	1227.42	2087.41	4388.55	2103.11	3282.21				expressed protein	AT1G67865
260013_at	94.0119	16.548	26.6798	1003.07	12.3256	stamen		260013_at	172.371	56.8511	97.2774	40.9129	56.866	89.1253			ANN5	annexin 5 (ANN5)	AT1G68090
260024_at	34.426	18.0322	172.831	132.907	18.0791	petal		260024_at	202.441	52.0825	69.9933	239.087	37.4821	40.6295	GA-induced			glycosyl hydrolase family 17 protein	AT1G30080
260059_at	425.79	42.474	265.984	2144.84	387.765	stamen		260059_at	651.554	442.045	228.31	507.624	491.734	299.842			TPPB	trehalose-6-phosphate phosphatase (TPPB)	AT1G78090
260070_at	68.3689	43.3016	46.1298	44.343	280.105	carpel		260070_at	153.179	39.7461	81.3682	300.004	39.5955	106.642			bHLH050/BEE3	basic helix-loop-helix (bHLH) family protein	AT1G73830
260076_at	962.503	639.923	280.428	7619.13	83.8785	stamen		260076_at	1219.98	432.87	836.007	456.102	436.381	715.441				calcium-binding protein, putative	AT1G73630
260135_at	65.1808	436.981	628.034	707.663	288.965	stamen		260135_at	256.316	107.069	107.687	458.384	78.0503	93.5224				calmodulin-related protein, putative	AT1G66400
260136_at	227.306	71.8214	163.181	2017.25	58.6065	stamen		260136_at	294.005	143.797	297.76	168.96	129.365	148.776	GA-induced	8h		C2 domain-containing protein	AT1G66360
260152_at	66.2752	67.7386	112.612	50.8701	44.3444	petal		260152_at	277.721	91.554	87.86	1641.61	97.3509	95.1507			IAA6	auxin-responsive protein / indoleacetic acid-induced protein 6 (IAA6)	AT1G52830
260161_at	141.892	43.5467	40.4475	1579.81	14.5084	stamen		260161_at	250.59	105.782	96.0416	143.591	173.837	250.054				expressed protein	AT1G79860
260178_at	874.008	60.0476	5594.78	480.277	99.6638	petal		260178_at	2857.4	326.519	1032.5	3869.4	127.475	1141.74	GA-induced	8h		invertase/pectin methylesterase inhibitor family protein	AT1G70720
260179_at	265.143	219.807	95.2913	582.9	244.742	stamen		260179_at	204.698	278.357	412.311	112.578	274.132	357.817	DELLA-repressed			kinase-related	AT1G70690
260195_at	132.538	9.64709	35.5448	971.23	9.24235	stamen		260195_at	222.489	85.3053	145.894	41.7865	66.6749	90.1828				expressed protein	AT1G67540
260205_at	2787.12	3389.51	3550.74	2604.58	2739.86	petal		260205_at	3109.68	1525.18	5599.64	1857.66	1725.13	5352.72	DELLA-repressed	0.5h	JAZ9	expressed protein	AT1G70700
260210_at	289.453	88.6201	428.184	183.874	443.224	carpel		260210_at	362.923	134.585	407.067	279.253	143.725	329.777			FUT3	xyloglucan fucosyltransferase, putative (FUT3)	AT1G74420
260327_at	1426.04	3568.19	3695.35	2137.56	2508.86	petal		260327_at	2424.86	509.78	1348.87	3615.47	921.039	1529.04		8h		zinc finger (C3HC4-type RING finger) family protein	AT1G63840
260335_at	427.121	65.5737	145.592	3721.91	17.4708	stamen		260335_at	1072.88	419.732	575.874	398.34	382.961	611.47	DELLA-repressed			strictosidine synthase family protein	AT1G74000
260355_at	475.984	14.7	17.6039	10.5378	5.15872	petal	nectary	260355_at	853.564	337.307	934.088	856.171	199.855	1072.01			CRABS CLAW	transcription factor CRC (CRABS CLAW)	AT1G69180
260364_at	472.357	39.7288	143.478	80.6512	1410.91	carpel		260364_at	397.494	129.405	288.017	360.614	67.6239	128.141			TAA1/WEI8	alliinase C-terminal domain-containing protein	AT1G70560
260391_at	1054.63	1385.57	426.194	3959.83	171.484	stamen	nectary	260391_at	2070.31	857.489	570.375	2187.09	755.525	656.709	GA-induced	8h		strictosidine synthase family protein	AT1G74020
260399_at	344.331	1760.43	671.246	481.88	592.923	sepal		260399_at	209.973	60.1643	553.188	65.3855	59.8308	500.378		0.5h	LOX4	lipoxygenase, putative	AT1G72520
260410_at	2900.8	6037.66	881.611	9104.1	1866.22	stamen		260410_at	1622.72	686.684	835.425	1940.92	943.012	869.882		2h		proton-dependent oligopeptide transport (POT) family protein	AT1G69870
260429_at	2570.81	3437.56	1830.47	2802.04	2470.64	sepal		260429_at	2130.07	610.9	3371.43	1585.65	668.565	3135.24	DELLA-repressed	0.5h	JAZ6	expressed protein	AT1G72450
260434_at	114.816	93.4596	159.494	89.5877	187.958	carpel		260434_at	97.3904	41.7127	91.9707	98.2998	39.9351	82.8207				expressed protein	AT1G68330
260483_at	435.862	88.553	1577.36	219.322	487.544	petal		260483_at	382.802	101.979	330.704	402.236	75.9151	214.604	DELLA-repressed			seven transmembrane MLO family protein / MLO-like protein 4 (MLO4)	AT1G11000
260493_at	348.2	225.287	2015.72	370.139	210.913	petal		260493_at	502.01	192.716	484.777	301.773	125.259	288.362	DELLA-repressed			cyclin-related	AT2G41830
260494_at	399.116	149.537	588.3	69.6891	636.919	carpel		260494_at	509.816	193.707	331.782	434.201	121.556	278.245				leucine-rich repeat transmembrane protein kinase, putative	AT2G41820
260499_at	528.547	378.72	1255.1	682.908	619.055	petal		260499_at	939.448	415.762	610.278	708.882	413.767	608.544				DTW domain-containing protein	AT2G41750 /// AT2G41760
260518_at	190.438	28.4486	36.4986	2417.85	25.648	stamen		260518_at	367.849	147.367	247.395	130.699	122.265	180.36	GA-induced		CAD	cinnamyl-alcohol dehydrogenase, putative (CAD)	AT1G51410
260521_at	627.838	483.757	1694.55	1329.62	498.889	petal		260521_at	579.301	254.156	429.19	530.855	229.178	398.553			VLN2	villin 2 (VLN2)	AT2G41740
260546_at	441.824	124.809	31.4289	78.3957	635.934	carpel		260546_at	304.293	594.552	761.069	163.957	316.882	661.555				trypsin inhibitor, putative	AT2G43520
260547_at	4296.35	1992.16	4191.88	2020.05	3724.38	petal		260547_at	2617.59	1371.3	5376.72	786.322	833.446	3896.35	DELLA-repressed	2h		trypsin inhibitor, putative	AT2G43550
260549_at	493.131	180.635	98.5256	116.873	829.605	carpel		260549_at	281.966	222.345	758.27	183.605	262.769	695.446				trypsin inhibitor, putative	AT2G43535
260553_at	172.12	21.555	11.6518	7.56092	1496.96	carpel		260553_at	547.011	99.5096	471.481	885.322	96.2348	647.494	GA-induced		endomembrane or cell wall?	expressed protein	AT2G41800
260557_at	664.205	63.4194	54.5744	51.8203	2274.78	carpel		260557_at	548.307	108.469	577.804	400.274	70.1523	178.829				glycoside hydrolase family 19 protein	AT2G43610
260577_at	163.933	5.67498	39.744	1337.62	14.4113	stamen		260577_at	677.036	158.414	260.808	603.282	166.277	389.731				invertase/pectin methylesterase inhibitor family protein	AT2G47340
260621_at	116.484	43.3746	41.3951	643.513	32.5359	stamen		260621_at	114.663	30.3095	48.5751	26.6991	25.2552	39.7046		8h		carbonic anhydrase family protein	AT1G08065
260661_at	258.545	113.367	116.073	2908.7	17.2962	stamen		260661_at	801.67	312.27	400.59	764.627	493.148	788.662				hypothetical protein	AT1G19500
260666_at	335.287	509.685	177.429	513.898	288.41	stamen		260666_at	274.219	123.906	281.394	277.687	81.2495	232.561				glycosyl transferase family 8 protein	AT1G19300
260693_at	680.194	174.948	67.6389	6012.1	9.9188	stamen		260693_at	1332.97	324.706	180.654	490.047	469.158	352.178	GA-induced	8h		proton-dependent oligopeptide transport (POT) family protein	AT1G32450
260831_at	150.593	577.263	45.2236	43.9823	38.1984	sepal		260831_at	234.498	95.8972	184.156	301.694	80.8878	142.123				glutaredoxin family protein	AT1G06830
260841_at	209.323	402.937	472.979	308.719	176.293	petal		260841_at	472.018	185.203	381.923	391.911	214.166	479.338		8h		expressed protein	AT1G29195
260881_at	86.3112	660.309	203.65	24.2288	544.807	sepal		260881_at	122.978	50.8146	78.6444	298.082	44.0073	87.6681				calcium-binding protein, putative	AT1G21550
260885_at	233.948	122.967	218.264	1464.62	112.82	stamen		260885_at	478.926	73.0707	68.5199	698.999	110.304	109.39		8h		CBL-interacting protein kinase 18 (CIPK18)	AT1G29230
260924_at	445.741	390.018	1229.58	156.18	546.495	petal		260924_at	534.033	200.239	288.526	442.638	250.659	277.865				protein kinase family protein	AT1G21590
260933_at	437.739	431.417	2216.89	1009.33	292.216	petal		260933_at	1559.27	385.841	186.167	2904.8	600.225	396.075		8h		expressed protein	AT1G02470
260941_at	1774.85	200.016	59.4973	76.366	6837.34	carpel		260941_at	2032.78	149.114	763.242	2432.77	45.9075	462.454				peroxidase, putative	AT1G44970
261033_at	1068.22	1527.61	3280.61	1711.42	2017.23	petal		261033_at	755.703	77.7795	1600.58	188.27	58.538	1258.31	DELLA-repressed	0.5h	JAZ5	expressed protein	AT1G17380
261037_at	529.909	2985.31	886.335	418.297	991.247	sepal		261037_at	313.101	230.69	739.396	147.541	185.023	811.523				lipoxygenase, putative	AT1G17420
261045_at	152.949	49.4279	64.9919	1864.77	4.34462	stamen		261045_at	492.508	203.908	224.604	466.725	382.984	610.592	GA-induced			allergen V5/Tpx-1-related family protein	AT1G01310
261059_at	237.444	226.09	443.29	40.4309	221.249	petal		261059_at	598.936	243.104	874.7	606.367	156.323	851.109				AP2 domain-containing transcription factor, putative	AT1G01250
261150_at	787.746	310.742	144.06	2311.24	147.137	stamen	nectary	261150_at	765.399	302.538	448.574	1106.91	127.777	304.323	DELLA-repressed	0.5h	JMT	S-adenosyl-L-methionine:jasmonic acid carboxyl methyltransferase (JMT)	AT1G19640
261171_at	183.833	63.0214	57.0474	1405.77	35.8741	stamen		261171_at	160.983	78.6595	107.12	50.1331	56.9794	86.983				high mobility group (HMG1/2) family protein / ARID/BRIGHT DNA-binding domain-containing protein	AT1G04880
261226_at	500.49	1320.39	3046.67	418.648	72.1873	petal		261226_at	5214.81	214.495	626.117	4492.36	337.17	1234.12	DELLA-repressed	8h	EXP11	expansin, putative (EXP11)	AT1G20190
261230_at	2225.87	1341.49	4602.15	800.433	2327.24	petal		261230_at	1785.88	791.134	1440.1	1225.78	563.611	1041.32			TUB5	tubulin beta-5 chain (TUB5)	AT1G20010
261243_at	33.5894	37.8243	57.3527	65.2146	13.4494	stamen		261243_at	53.3905	33.9492	26.4214	296.827	62.7097	34.5306				hypothetical protein	AT1G20180
261261_at	144.452	210.516	343.673	115.025	137.311	petal		261261_at	207.524	91.3614	198.418	227.417	83.8735	141.38				EXS family protein / ERD1/XPR1/SYG1 family protein	AT1G26730
261366_at	149.631	69.2273	70.7313	691.636	36.5702	stamen		261366_at	139.797	136.126	302.099	73.6555	98.6892	194.075				glycosyltransferase family 14 protein / core-2/I-branching enzyme family protein	AT1G53100
261385_at	263.908	62.8469	32.4712	35.5082	1398.14	carpel		261385_at	821.26	76.8948	303.55	1412.56	60.7586	542.457				protease inhibitor/seed storage/lipid transfer protein (LTP)-related	AT1G05450
261443_at	240.391	877.081	86.8744	123.724	213.5	sepal		261443_at	133.871	56.6213	128.905	151.113	52.479	197.053		2h		glutaredoxin family protein	AT1G28480
261448_at	397.229	188.244	107.442	2322.66	45.5072	stamen		261448_at	1112.57	311.175	210.243	560.129	304.005	271.588		8h		nodulin, putative	AT1G21140
261480_at	589.929	1252.98	1698.84	163.342	323.875	petal		261480_at	1776.81	730.769	785.221	2961.7	711.043	851.847		8h		phytochrome kinase, putative	AT1G14280
261492_at	948.801	953.552	1858.53	2620.09	825.908	stamen		261492_at	1363.55	641.337	824.974	1682.5	833.277	1073.82				acid phosphatase, putative	AT1G14290
261522_at	402.999	888.37	315.171	1188.42	265.072	stamen	nectary	261522_at	588.533	207.569	205.075	840.976	240.572	237.196				inositol polyphosphate 5-phosphatase, putative	AT1G71710
261528_at	292.582	120.325	167.875	3591.25	39.1537	stamen		261528_at	915.251	473.132	362.775	1174.61	928.195	1470.86	GA-induced			pectate lyase family protein	AT1G14420
261562_at	57.6725	31.9133	40.8999	307.976	8.71812	stamen		261562_at	124.935	26.834	28.4328	228.576	24.3907	26.8692		8h		actin-depolymerizing factor, putative	AT1G01750
261563_at	1237.84	1928.86	4973.4	619.087	1166.53	petal		261563_at	1883.32	674.823	925.162	2544.2	386.826	611.412				SEC14 cytosolic factor, putative / phosphoglyceride transfer protein, putative	AT1G01630
261570_at	610.05	451.033	40.7946	201.852	2290.43	carpel		261570_at	1377.44	602.379	1097.61	3314.03	738.622	981.082			KCS1	fatty acid elongase 3-ketoacyl-CoA synthase 1 (KCS1)	AT1G01120
261580_at	173.37	15.14	152.83	18.617	253.022	carpel		261580_at	169.646	75.8492	138.906	138.138	68.1636	104.688				expressed protein	AT1G01110
261623_at	233.439	110.75	163.427	2781.93	33.4273	stamen		261623_at	651.893	303.683	225.577	1201.73	857.567	1448.45				FAD-binding domain-containing protein	AT1G01980
261684_at	61.6315	27.0484	36.2101	100.926	12.7593	stamen		261684_at	130.93	41.9709	56.7576	100.513	37.5844	35.4293				expressed protein	AT1G47400
261712_at	688.009	134.875	2885.97	908.314	47.3567	petal		261712_at	235.194	169.753	506.311	63.2134	88.6114	120.016	GA-induced		ADH	alcohol dehydrogenase, putative	AT1G32780
261728_at	1655.21	1701	2666.8	1073.58	1639.9	petal		261728_at	1854.31	873.864	1294.55	1430.25	503.666	957.508		8h		multi-copper oxidase type I family protein	AT1G76160
261745_at	96.1487	364.441	342.128	84.9934	28.9447	sepal		261745_at	155.674	64.3753	132.169	115.547	62.8516	189.462				plastocyanin-like domain-containing protein	AT1G08500
261772_at	502.639	275.768	129.493	3740.09	61.5748	stamen		261772_at	1732.66	123.961	121.904	4590.44	147.423	167.636	DELLA-repressed	8h		expressed protein	AT1G76240
261825_at	427.185	337.201	1326.05	454.609	226.187	petal		261825_at	1036.59	118.468	620.691	548.726	63.6479	264.601	GA-induced			xyloglucan:xyloglucosyl transferase, putative / xyloglucan endotransglycosylase, putative / endo-xyloglucan transferase, putative	AT1G11545
261826_at	524.733	150.639	266.575	462.592	546.574	carpel		261826_at	465.575	216.071	1203.88	254.518	226.701	1413.59		2h		pectin methylesterase, putative	AT1G11580
261875_at	112.546	49.1307	73.3287	927.524	22.4407	stamen		261875_at	206.096	97.5797	94.9005	156.699	190.139	233.019				leucine-rich repeat transmembrane protein kinase, putative	AT1G50610
261923_at	405.578	552.555	1872.23	1833.89	108.967	petal		261923_at	1531.75	103.693	170.856	2507	90.4988	176.589	DELLA-repressed			UDP-glucoronosyl/UDP-glucosyl transferase family protein	AT1G22380
261934_at	289.242	895.211	615.633	1596.96	50.778	stamen		261934_at	1078.75	195.672	230.981	987.57	203.586	253.91				UDP-glucoronosyl/UDP-glucosyl transferase family protein	AT1G22400
262073_at	1322.01	634.568	4820.34	4754.83	282.97	petal		262073_at	2358.07	579.396	1737.46	1075.56	481.68	1350.29	DELLA-repressed	2h	bHLH031/BPE	basic helix-loop-helix (bHLH) family protein	AT1G59640
262105_at	108.957	39.4325	107.273	115.186	367.966	carpel		262105_at	127.79	26.2235	125.939	157.872	26.5658	90.352				pectinesterase family protein	AT1G02810
262133_at	192.497	133.282	50.1883	1228.6	44.2972	stamen		262133_at	239.724	93.1556	115.444	229.799	116.09	116.223		8h	Sultr1;2	sulfate transporter (Sultr1;2)	AT1G78000
262146_at	257.407	67.6743	105.869	2476.47	24.2817	stamen		262146_at	719.994	257.43	315.845	744.871	408.116	712.95	GA-induced			rhomboid family protein	AT1G52580
262171_at	1679.25	1505.46	1273.04	2902.44	1846.42	stamen		262171_at	982.529	698.895	2029.73	666.501	703.612	1791.91		0.5h	JAZ2	expressed protein	AT1G74950
262179_at	327.954	83.6991	102.463	2426.9	39.9048	stamen		262179_at	526.923	228.041	315.041	126.618	191.598	317.517	GA-induced			MADS-box family protein	AT1G77980
262196_at	444.763	245.582	508.882	190.976	407.033	petal		262196_at	311.082	530.439	672.535	134.712	493.109	520.013	DELLA-repressed			expressed protein	AT1G77870
262198_at	22.0497	23.01	169.3	14.288	5.20673	petal		262198_at	54.8913	17.3965	29.0708	111.909	20.0336	59.4049				pectinesterase family protein	AT1G53830
262212_at	170.844	73.9397	58.3027	113.863	143.798	carpel		262212_at	104.589	136.327	228.27	110.151	116.923	127.199				two-component responsive regulator / response regulator 15 (ARR15)	AT1G74890
262214_at	95.7146	68.2452	92.1065	72.597	74.0447	petal	nectary	262214_at	322.168	58.5959	71.9214	709.812	53.5683	86.5394				cupin family protein	AT1G74820
262226_at	285.714	383.13	117.666	94.431	414.261	carpel		262226_at	486.141	77.8316	575.66	298.925	133.142	693.142				senescence-associated protein-related	AT1G53885
262228_at	76.0737	73.0641	108.749	274.41	78.5026	stamen		262228_at	106.901	48.4093	46.7183	126.193	44.1765	48.1042				pseudogene, protein kinase family	AT1G68690
262230_at	3568.66	3819.74	7491.34	1204.31	2918.08	petal		262230_at	2697.17	1083.41	2435.18	1481.57	839.716	1617.41				alpha-xylosidase (XYL1)	AT1G68560
262236_at	239.851	79.846	344.125	201.925	586.001	carpel		262236_at	389.128	64.217	227.304	310.269	53.0472	204.143				expressed protein	AT1G48330
262263_at	509.643	433.363	1366.65	370.479	463.709	petal		262263_at	1885.31	800.589	647.407	2309.57	667.861	923.325		8h	PIN3	auxin transport protein, putative (PIN3)	AT1G70940
262282_at	360.039	98.8785	125.554	3892.1	48.9055	stamen		262282_at	986.576	436.673	496.167	781.509	453.384	1077.25				hypothetical protein	AT1G68610
262312_at	4144.02	253.315	322.344	2065.62	8202.82	carpel		262312_at	3580.08	1074.88	4559.86	5266.14	353.532	2846.7	DELLA-repressed			Bet v I allergen family protein	AT1G70830
262389_at	32.0207	13.0892	33.6866	385.485	16.4182	stamen		262389_at	111.25	95.5761	54.6979	164.05	210.104	273.408				protein kinase family protein	AT1G49270
262393_at	205.332	78.737	128.874	3006.67	32.1619	stamen		262393_at	475.769	219.239	184.023	651.796	476.244	798.671	GA-induced			leucine-rich repeat family protein / extensin family protein	AT1G49490
262511_at	177.873	57.6499	65.2319	1721.97	47.9312	stamen		262511_at	557.961	241.816	351.226	259.238	225.283	402.957	GA-induced		SYP125	syntaxin, putative (SYP125)	AT1G11250
262517_at	87.9483	330.978	120.109	70.8093	14.5778	sepal		262517_at	51.5665	20.2157	81.1595	21.3119	21.5398	30.8449		2h		glutathione S-transferase, putative	AT1G17180
262603_at	166.835	47.9836	70.7498	1008.78	94.7621	stamen		262603_at	303.991	238.818	76.0056	772.015	560.314	315.711				lactoylglutathione lyase family protein / glyoxalase I family protein	AT1G15380
262608_at	10.71	1.34916	2.40425	13.2879	19.8041	carpel		262608_at	14.464	16.0647	35.826	14.2143	14.3442	70.4523				2-oxoglutarate-dependent dioxygenase, putative	AT1G14120
262616_at	162.019	137.744	61.8269	176.797	251.997	carpel		262616_at	217.491	49.9133	667.102	94.6114	43.1099	679.746		2h		2-oxoglutarate-dependent dioxygenase, putative	AT1G06620
262630_at	412.138	117.597	343.447	504.643	1243.57	carpel		262630_at	718.706	257.929	359.661	1325.14	378.482	548.919	GA-induced			phospholipid/glycerol acyltransferase family protein	AT1G06520
262637_at	1016.23	980.186	851.389	331.54	950.864	sepal		262637_at	1103.26	663.392	2532.71	484.919	466.616	2507.39				2-oxoglutarate-dependent dioxygenase, putative	AT1G06640
262643_at	127.627	54.8336	71.725	63.818	57.5441	petal		262643_at	254.614	86.996	83.1064	546.963	103.383	112.48				invertase/pectin methylesterase inhibitor family protein	AT1G62770
262680_at	2329.57	5253.5	8253.98	2435.31	101.452	petal		262680_at	2063.09	892.74	1623.94	400.178	597.983	949.88	DELLA-repressed		EXL1	family II extracellular lipase 1 (EXL1)	AT1G75880
262698_at	136.789	131.715	284.862	30.7639	95.1961	petal		262698_at	170.234	52.7832	205.594	79.4108	45.9454	198.528				AMP-binding protein, putative	AT1G75960
262717_s_at	45.8683	15.6148	2.85195	37.8677	7.39785	stamen		262717_s_at	25.713	81.5767	61.9284	21.1888	180.848	151.907				cytochrome P450 family protein	AT1G16400 /// AT1G16410
262719_at	46.5245	51.5415	64.9848	86.6379	41.6338	stamen		262719_at	692.115	36.4582	46.1266	605.51	46.8509	48.284				transposon gene	AT1G43590
262742_at	163.699	4.40183	40.2634	2447.18	11.7569	stamen		262742_at	374.855	130.043	185.367	163.541	154.981	233.429	GA-induced			Ras-related GTP-binding protein, putative	AT1G28550
262750_at	640.639	133.098	89.4582	92.2304	2586.91	carpel		262750_at	1025.86	103.964	538.736	1058.74	85.5744	513.61	GA-induced			expressed protein	AT1G28710
262757_at	40.863	14.2086	6.80699	541.942	3.81658	stamen		262757_at	110.86	53.7823	68.0134	43.9979	51.4115	62.2305				cation/proton exchanger, putative (CHX1)	AT1G16380
262779_at	36.0506	56.5259	44.394	24.9321	22.2125	sepal		262779_at	180.771	43.5408	45.5538	844.481	40.1703	45.3475					AT1G13070
262795_at	658.315	71.5458	66.9047	2687.82	164.589	stamen		262795_at	478.633	134.604	418.381	94.1149	96.1313	159.581	DELLA-repressed	2h		glycosyl hydrolase family 5 protein / cellulase family protein	AT1G13130
262801_at	176.878	150.04	72.685	1612.74	68.811	stamen		262801_at	629.318	95.6447	52.1923	422.949	200.695	106.787				expressed protein	AT1G21010
262817_at	208.088	30.912	69.3882	2203.98	16.6389	stamen		262817_at	1104.02	229.972	370.9	969.993	327.224	812.956				FAD-binding domain-containing protein	AT1G11770
262917_at	173.057	52.5644	49.7361	1568.45	23.3706	stamen		262917_at	319.253	125.909	238.101	41.5643	92.1201	111.264	GA-induced	8h		expressed protein	AT1G64800
263031_at	2440.55	1956.79	3594.35	903.241	2559.4	petal		263031_at	1834.33	877.301	3483.17	671.437	669.368	2686.82		2h		glycosyl transferase family 2 protein	AT1G24070
263043_at	280.937	112.301	153.882	3388.43	47.4443	stamen		263043_at	1242.08	788.148	483.163	1811.29	2114.6	2542.18				invertase/pectin methylesterase inhibitor family protein	AT1G23350
263062_at	285.863	133.239	145.243	2469.39	103.929	stamen		263062_at	486.819	250.594	239.496	580.771	384.306	654.915				SEC14 cytosolic factor, putative / phosphoglyceride transfer protein, putative	AT2G18180
263073_at	879.172	2168.29	1772.8	3551.87	204.155	stamen		263073_at	1301.43	614.278	985.095	1498.16	792.26	1143.39	GA-induced	8h		auxin efflux carrier family protein	AT2G17500
263084_at	591.943	156.244	167.986	5160.89	77.7667	stamen		263084_at	2118.69	1556.55	1043.56	2622.03	2955.89	3694.56				expressed protein	AT2G27180
263126_at	1192.44	1270.33	528.745	8294.32	165.884	stamen		263126_at	2403.15	1824.18	1115.3	3418.84	3916.67	4722.92	GA-induced			SOUL heme-binding family protein	AT1G78460
263133_at	190.685	228.886	7.07145	5.13073	57.8734	sepal		263133_at	129.901	37.7058	153.884	140.686	49.0532	118.699				SOUL heme-binding family protein	AT1G78450
263144_at	270.963	125.375	171.354	3648.82	43.376	stamen		263144_at	1224.41	746.252	499.976	1700.21	1538.46	2690.98				dormancy/auxin associated protein-related	AT1G54070
263161_at	3411.86	171.394	72.3178	481.68	6003.99	carpel		263161_at	2440.19	686.41	4324.71	1334.56	399.42	3073.91		0.5h		myrosinase-associated protein, putative	AT1G54020
263166_at	375.682	77.3735	126.821	3783.95	23.0754	stamen		263166_at	670.023	348.956	272.184	521.536	542.025	719.895	GA-induced			epsin N-terminal homology (ENTH) domain-containing protein / clathrin assembly protein-related	AT1G03050
263174_at	897.392	2946.78	335.831	7.97192	509.134	sepal		263174_at	969.728	1452.4	2145.31	387.55	805.718	1702.48				kelch repeat-containing protein	AT1G54040
263306_at	1595.53	94.6928	55.9585	106.339	4272.85	carpel		263306_at	1177.35	523.628	1419.94	926.751	447.524	891.819	DELLA-repressed			serine carboxypeptidase S10 family protein	AT2G12480
263320_at	248.773	174.934	169.028	203.538	255.83	carpel		263320_at	855.248	338.41	2187.93	244.63	392.827	2320.24	GA-induced	2h		galactinol synthase, putative	AT2G47180
263360_at	145.257	16.4433	29.8944	353.466	23.5955	stamen		263360_at	30.9129	69.9079	68.5121	21.6597	22.3638	21.6908	DELLA-repressed			expressed protein	AT2G03830
263440_at	67.9921	49.1558	36.0293	539.633	23.8934	stamen		263440_at	156.719	56.6825	82.3449	120.359	62.1163	103.999				exocyst subunit EXO70 family protein	AT2G28640
263450_at	399.732	104.777	173.795	4599.58	20.7343	stamen		263450_at	1054.45	610.823	434.477	1285.96	1487.45	1789.85	GA-induced			calcium-dependent protein kinase, putative / CDPK, putative	AT2G31500
263482_at	562.525	684.29	79.0135	1369.92	1195.33	stamen		263482_at	1032.47	473.998	659.361	1833.14	862.156	1512.83				GDSL-motif lipase/hydrolase family protein	AT2G03980
263495_at	1501.3	3238.66	4013.11	3520.51	382.401	petal		263495_at	1485.93	642.459	1275.61	429.288	410.539	855.091		8h	cor15b	cold-responsive protein / cold-regulated protein (cor15b)	AT2G42530
263549_at	1355.08	224.499	32.2046	77.2513	4023.31	carpel		263549_at	1136.77	449.056	577.602	789.991	400.173	323.89			MYBxATRL2/MEE3	myb family transcription factor	AT2G21650
263566_at	429.666	70.8431	122.697	4037.27	37.8127	stamen		263566_at	589.775	209.904	373.424	139.187	193.043	258.362				glycine-rich protein	AT2G15340
263656_at	118.408	122.475	201.251	31.4776	141.577	petal		263656_at	226.317	99.6641	210.909	473.382	99.8056	140.96			IAA3	auxin-responsive protein / indoleacetic acid-induced protein 3 (IAA3)	AT1G04240
263659_at	388.113	65.5881	135.22	4184.09	21.8816	stamen		263659_at	819.64	468.68	391.76	921.412	984.378	1199.57				expressed protein	AT1G04470
263664_at	273.133	377.873	145.537	110.664	757.998	carpel		263664_at	555.305	258.822	480.135	1269.16	284.84	377.77			IAA17	auxin-responsive protein / indoleacetic acid-induced protein 17 (IAA17)	AT1G04250
263720_at	185.386	32.4231	39.7169	1843.05	16.2156	stamen		263720_at	228.013	114.709	128.416	78.1537	113.657	168.115				cation/hydrogen exchanger, putative (CHX15)	AT2G13620
263757_at	275.076	291.354	180.887	949.656	342.297	stamen		263757_at	493.017	245.026	140.777	797.948	398.493	324.698			A494	cysteine proteinase A494, putative / thiol protease, putative	AT2G21430
263781_at	48.6226	25.7017	47.1516	421.084	23.675	stamen		263781_at	97.1089	32.0062	38.0881	143.137	47.5086	119.559				expressed protein	AT2G46360
263788_at	225.31	187.694	52.1142	783.781	119.573	stamen		263788_at	312.6	115.317	127.053	218.901	129.976	135.033				sarcosine oxidase family protein	AT2G24580
263876_at	220.78	829.635	255.496	254.392	61.6182	sepal		263876_at	431.77	127.84	224.91	547.366	193.688	346.902				Ras-related GTP-binding protein, putative	AT2G21880
263897_at	226.757	326.839	516.397	180.921	403.283	petal		263897_at	435.023	229.938	207.145	920.225	247.999	258.467				shikimate kinase, putative	AT2G21940
263905_at	1300.45	94.7796	182.982	4438.08	57.4584	stamen	nectary	263905_at	2535.4	320.91	719.559	3437.52	138.599	673.819			CWINV4 - cell wall invertase required for nectar production	beta-fructosidase, putative / beta-fructofuranosidase, putative	AT2G36190
263918_at	615.198	1517.84	1183.43	171.805	142.305	sepal		263918_at	328.753	602.877	850.831	113.529	279.232	535.224				proline transporter, putative	AT2G36590
264007_at	378.07	324.479	90.2545	476.531	17.2376	stamen		264007_at	224.504	267.442	573.868	358.468	95.6288	356.51	DELLA-repressed			hydroxyproline-rich glycoprotein family protein	AT2G21140
264016_at	1991.23	7252.63	119.067	31.1432	35.4297	sepal		264016_at	813.88	863.89	1635.54	72.2053	352.506	423.506	DELLA-repressed		SAUR12	auxin-responsive protein, putative	AT2G21220
264051_at	96.2031	45.6285	63.4572	456.473	24.5207	stamen		264051_at	199.205	94.9063	116.387	262.527	138.538	281.439				hypothetical protein	AT2G22340
264053_at	263.77	162.968	221.177	1789.15	123.258	stamen		264053_at	434.164	202.211	296.019	224.924	166.86	288.72	GA-induced	8h		kinase interacting protein-related	AT2G22560
264100_at	509.505	1718.7	415.839	101.276	459.587	sepal		264100_at	1267.37	588.023	834.242	2213.94	778.82	927.613			LUP1	lupeol synthase (LUP1) / 2,3-oxidosqualene-triterpenoid cyclase	AT1G78970
264124_at	642.117	70.8392	125.148	1834.79	1278.9	stamen		264124_at	386.798	188.601	413.587	306.782	127.804	213.969	GA-induced			transporter-related	AT1G79360
264127_at	269.11	37.6701	51.7488	1650.79	35.2518	stamen		264127_at	281.157	121.481	218.937	90.6611	92.5922	129.355				protein kinase, putative	AT1G79250
264138_at	321.455	584.297	335.116	129.66	166.865	sepal		264138_at	548.005	46.2209	300.526	943.719	42.8841	282.663				beta-amyrin synthase, putative	AT1G78950
264139_at	121.319	42.3465	55.8906	961.938	80.9638	stamen		264139_at	200.884	90.8895	124.848	107.384	99.0281	169.115				protein kinase family protein	AT1G78940
264151_at	123.659	31.544	162.927	55.4052	224.465	carpel		264151_at	153.116	99.4535	78.4865	511.499	130.776	100.37				expressed protein	AT1G02070
264160_at	1105.72	902.391	3880.71	308.974	2248.13	petal		264160_at	1810.86	567.23	1066.28	2479.62	344.318	939.113	DELLA-repressed			transferase family protein	AT1G65450
264163_at	179.532	234.911	1099.06	56.062	908.77	petal		264163_at	445.929	144.732	260.39	690.202	103.32	228.635	DELLA-repressed			transferase-related	AT1G65445
264186_at	924.756	2542.5	1888.63	2343.26	146.97	sepal		264186_at	755.187	235.313	435.086	787.971	274.183	481.463	DELLA-repressed	8h		esterase/lipase/thioesterase family protein	AT1G54570
264210_at	632.43	593.042	1367.69	2151.96	318.355	stamen		264210_at	2076.84	451.021	559.117	1988.48	633.08	603.169		8h	MYB3	myb family transcription factor (MYB4)	AT1G22640
264263_at	49.198	7.10608	68.3404	369.959	11.4017	stamen		264263_at	236.223	23.5692	22.3173	803.67	22.6508	23.2375				SKP1 interacting partner 3-related	AT1G09155
264264_at	273.141	269.033	465.443	335.17	205.567	petal		264264_at	393.345	128.748	284.044	359.22	130.708	261.874				expressed protein	AT1G09250
264269_at	60.5375	5.05948	33.2161	796.003	2.74336	stamen		264269_at	143.353	84.915	71.8748	150.705	106.763	168.461				apical meristem formation protein-related	AT1G60240
264284_at	174.63	79.9326	90.0882	2264.29	57.3411	stamen		264284_at	447.327	309.863	218.565	672.47	662.175	917.678				protein kinase, putative	AT1G61860
264301_at	62.7748	92.8024	40.3453	134.452	213.723	carpel		264301_at	147.566	51.5918	47.8558	635.219	57.8096	56.7357	DELLA-repressed			pathogenesis-related family protein	AT1G78780
264318_at	859.548	120.96	1074.79	278.703	1879.4	carpel		264318_at	1251.98	533.935	984.002	2128.16	504.188	825.484	DELLA-repressed			beta-ketoacyl-CoA synthase, putative	AT1G04220
264341_at	203.553	138.594	298.789	25.5658	443.761	carpel	nectary	264341_at	694.351	97.916	472.603	1604.19	71.9512	269.197				expressed protein	AT1G70270
264342_at	1301.54	1135.41	4270.79	1828.36	494.572	petal		264342_at	3481.77	1152.16	1458.46	3820.07	486.691	861.239	DELLA-repressed			expressed protein	AT1G12080
264343_at	3606.31	1512.9	11025.6	1961.12	2059.9	petal		264343_at	3367.13	686.186	3999.21	1544.04	359.383	2753.34				expressed protein	AT1G11850
264415_at	28.7973	81.4591	1.39867	3.77211	1.83289	sepal		264415_at	44.8746	21.7604	197.284	40.062	28.1109	588.875			RAP2.6	AP2 domain-containing protein RAP2.6 (RAP2.6)	AT1G43160
264427_at	1598.3	717.412	3217.42	3866.71	1071.7	stamen		264427_at	2250.06	1032.38	1513.32	1527.79	947.078	1370.9				DNAJ heat shock N-terminal domain-containing protein	AT1G61770
264430_at	794.1	2223.79	4940.44	1203.44	69.8314	petal		264430_at	2807.05	47.0233	208.968	4304.55	78.388	177.449	DELLA-repressed			terpene synthase/cyclase family protein	AT1G61680
264444_at	936.639	942.414	955.951	199.629	1368.44	carpel		264444_at	1240.41	588.832	1141.28	1323.74	515.121	1160.24	DELLA-repressed		SPL11	squamosa promoter-binding protein-like 11 (SPL11)	AT1G27360
264499_at	379.135	47.6793	126.849	18.4267	1647.16	carpel		264499_at	574.049	24.6141	326.44	1287.05	23.8858	440.009	DELLA-repressed			hydroxyproline-rich glycoprotein family protein	AT1G30795
264505_at	507.257	131.601	142.819	4063.2	84.5714	stamen		264505_at	777.875	112.149	479.604	96.6672	130.582	237.492	GA-induced	8h		integral membrane family protein / nodulin MtN21-related	AT1G09380
264527_at	16.5418	3.42622	3.09009	6.05096	102.213	carpel		264527_at	32.4061	31.8632	71.435	28.7804	26.8631	34.4515	GA-induced			FAD-binding domain-containing protein	AT1G30760
264588_at	1202.75	591.822	547.268	4712.43	466.423	stamen		264588_at	1286.32	387.637	1187.37	1306.37	396.921	616.507		2h		zinc finger (C3HC4-type RING finger) family protein	AT2G17730
264601_at	247.987	96.7112	142.291	2788.04	60.725	stamen		264601_at	767.249	445.19	309.979	934.594	883.006	1232.23				C2 domain-containing protein	AT1G04540
264611_at	2921.12	685.106	5561.64	1247.92	3652.73	petal		264611_at	2624.77	863.236	2539.88	1683.75	487.127	1913.95				pectate lyase family protein	AT1G04680
264729_at	9.34254	83.0302	33.5185	122.382	23.2349	stamen		264729_at	282.671	45.2795	36.1709	1165.5	43.0652	43.4401				heavy-metal-associated domain-containing protein / copper chaperone (CCH)-related	AT1G22990
264734_at	61.9134	35.629	83.3683	153.785	80.4959	stamen		264734_at	137.592	64.8044	71.1373	324.625	65.7097	79.5401				C4-dicarboxylate transporter/malic acid transport family protein	AT1G62280
264751_at	141.928	154.37	332.459	261.1	86.2594	petal		264751_at	336.219	149.139	106.276	449.207	208.938	139.922				ferric-chelate reductase, putative	AT1G23020
264752_at	158.221	441.539	162.92	20.3205	125.158	sepal	nectary	264752_at	606.737	86.9304	48.2918	3053.07	142.788	103.459				multi-copper oxidase type I family protein	AT1G23010
264770_at	416.871	550.562	652.725	575.988	386.472	petal		264770_at	631.022	341.724	304.826	942.015	326.583	331.047				armadillo/beta-catenin repeat family protein / U-box domain-containing protein	AT1G23030
264787_at	583.26	2113.1	2278.02	1016.51	1363.55	petal		264787_at	403.443	198.381	209.516	568.669	213.494	229.749				senescence/dehydration-associated protein-related (ERD7)	AT2G17840
264791_at	77.8481	6.78862	893.673	20.9623	3.50924	petal		264791_at	866.289	45.6803	49.3781	1025.54	48.5046	60.366				short-chain dehydrogenase/reductase (SDR) family protein	AT2G17845
264873_at	1069.07	944.914	572.512	960.845	551.889	stamen		264873_at	482.171	861.197	1024.68	339.02	844.92	958.97				UDP-glucoronosyl/UDP-glucosyl transferase family protein	AT1G24100
264884_at	321.279	180.174	502.524	94.1452	252.789	petal		264884_at	448.345	196.139	345.767	268.785	162.905	254.836				expressed protein	AT1G61170
264886_at	247.677	426.509	16.9443	16.7127	60.3846	sepal		264886_at	124.407	48.4914	252.564	105.255	48.3586	435.929				terpene synthase/cyclase family protein	AT1G61120
264887_at	14.871	26.378	43.6287	17.715	58.5998	carpel		264887_at	55.6393	26.9008	35.8485	102.71	29.3593	51.2037				major latex protein-related / MLP-related	AT1G23120
264888_at	98.7446	111.112	110.317	639.786	24.6484	stamen		264888_at	128.004	64.0491	91.4604	80.2416	41.9856	61.8856				hypothetical protein	AT1G23070
264891_at	285.431	178.72	100.978	1230.72	86.439	stamen	nectary	264891_at	514.197	158.86	231.434	896.185	109.609	194.961		8h		pectinesterase family protein	AT1G23200
264902_at	460.312	877.404	1270.67	2249.26	87.1845	stamen		264902_at	1208.89	232.749	415.972	1112.81	229.529	608.796	GA-induced	8h		expressed protein	AT1G23060
264923_s_at	1187.49	475.595	794.193	7910.1	366.419	stamen		264923_s_at	4046.82	2677.79	2064.38	6949.04	5446.15	6219.66	GA-induced			peroxiredoxin type 2, putative	AT1G60740 /// AT1G65970
264973_at	306.15	1288.72	115.585	77.1598	70.6914	sepal		264973_at	301.835	111.086	292.523	172.07	98.1644	174.506				nitrate transporter, putative	AT1G27040
264993_at	867.363	174.604	337.474	6534.99	90.1192	stamen		264993_at	2187.36	555.514	955.463	1593.1	559.197	1381.91				glyoxal oxidase-related	AT1G67290
265008_at	96.9923	40.9625	24.5457	27.8198	446.55	carpel		265008_at	266.591	52.1279	100.983	435.706	56.4407	220.178				seven transmembrane MLO family protein / MLO-like protein 6 (MLO6)	AT1G61560
265020_at	187.461	7.91194	7.05007	11.7181	563.556	carpel		265020_at	501.092	396.403	232.214	676.027	536.526	480.271				cytochrome P450, putative	AT1G24540
265022_at	1905.56	682.457	948.56	13046.8	204.86	stamen		265022_at	5297.75	3428.03	2582.13	6376.76	6915.85	8792.37				anther-specific protein agp1	AT1G24520
265038_at	214.442	91.0312	134.31	1469.08	57.7347	stamen		265038_at	284.279	136.406	161.312	164.234	154.726	238.258				protein kinase, putative	AT1G03920
265053_at	486.102	261.679	642.532	235.512	608.84	petal		265053_at	486.252	147.128	755.319	479.423	118.356	592.199		2h		jacalin lectin family protein	AT1G52000
265086_at	75.3816	62.9708	84.1625	85.7999	71.9204	stamen	nectary	265086_at	76.2725	34.8738	35.1951	65.8163	35.0575	40.6711				zinc finger (C3HC4-type RING finger) family protein	AT1G03770
265127_at	831.907	166.448	347.718	7808.27	62.1829	stamen		265127_at	1902	1237.84	907.349	2410.99	2522.06	3114.2				multi-copper oxidase type I family protein	AT1G55560
265133_s_at	367.734	158.774	246.614	3688.68	54.6324	stamen		265133_s_at	698.627	234.602	356.662	1134.84	424.206	731.916	GA-induced			hypothetical protein	AT1G51240 /// AT1G51250
265146_at	123.24	57.219	91.0785	467.504	67.2739	stamen		265146_at	327.063	125.87	147.124	288.468	95.3606	136.989				UDP-glucoronosyl/UDP-glucosyl transferase family protein	AT1G51210
265161_at	244.294	403.958	220.098	283.971	300.82	sepal		265161_at	253.123	118.883	225.069	240.329	79.7565	188.199			AtELP6	vacuolar sorting receptor, putative	AT1G30900
265178_at	43.0457	9.04536	33.4654	845	7.16084	stamen		265178_at	195.102	86.409	90.9732	96.0691	112.614	145.74				protein kinase family protein	AT1G23540
265221_s_at	111.311	800.42	18.6152	4.9538	315.745	sepal		265221_s_at	106.692	18.8656	21.766	664.808	20.3625	36.6374				glutamate decarboxylase, putative	AT2G02000 /// AT2G02010
265265_at	989.895	648.202	1827.14	1888.04	687.217	stamen		265265_at	1281.92	242.756	689.374	1199.06	176.238	463.632	DELLA-repressed			expressed protein	AT2G42900
265275_at	27.9937	4.52753	2.51146	517.342	6.56091	stamen		265275_at	169.477	79.3749	107.792	100.191	76.8251	111.412				proline-rich family protein	AT2G28440
265401_at	211.992	46.805	67.82	2162.21	23.8823	stamen		265401_at	511.311	148.558	287.488	144.484	127.434	293.706	GA-induced			invertase/pectin methylesterase inhibitor family protein	AT2G10970
265404_at	724.398	171.625	317.933	5968.73	54.8473	stamen		265404_at	1251.25	303.219	521.235	1208.77	324.228	1025.93	GA-induced			glycosyl hydrolase family 35 protein	AT2G16730
265530_at	1980.58	3936.05	2117.53	943.297	2657.66	sepal		265530_at	1368.35	652.269	1947.67	937.524	633.917	1932.59		0.5h	OPR3	12-oxophytodienoate reductase (OPR3) / delayed dehiscence1 (DDE1)	AT2G06050
265536_at	169.985	188.474	207.994	2002.36	103.022	stamen		265536_at	141.451	98.6261	52.1511	174.519	236.995	275.857				leucine-rich repeat family protein / extensin family protein	AT2G15880
265544_at	86.0836	50.3492	53.7589	38.0645	220.214	carpel		265544_at	100.825	42.8048	90.7388	104.335	36.4746	111.093				cyclic nucleotide-regulated ion channel, putative (CNGC15)	AT2G28260
265634_at	604.82	424.933	729.505	2488.76	445.451	stamen		265634_at	667.291	320.78	336.86	1243.61	246.495	312.497				AFG1-like ATPase family protein	AT2G25530
265670_s_at	247.349	1123.43	63.7465	548.327	70.0168	sepal		265670_s_at	156.042	41.2375	46.8459	325.616	58.2336	43.744				expressed protein	AT2G32190 /// AT2G32210
265674_at	185.774	819.852	62.9389	571.93	65.4215	sepal		265674_at	147.822	41.0013	37.7067	262.8	45.3084	42.962				expressed protein	AT2G32190 /// AT2G32210
265877_at	76.4516	37.5122	295.241	358.763	3.96961	stamen		265877_at	204.461	92.3507	134.449	85.7606	75.9058	129.559			bZIP34	bZIP transcription factor family protein	AT2G42380
265878_at	139.874	17.1718	11.3037	8.14638	314.946	carpel		265878_at	128.711	39.5356	90.2071	138.577	35.0229	60.7715			ZPF11	zinc finger (C2H2 type) family protein	AT2G42410
265880_at	436.928	309.72	659.282	518.312	699.188	carpel		265880_at	783.516	506.521	317.392	875.549	444.537	315.27		8h	bHLH048	basic helix-loop-helix (bHLH) family protein	AT2G42300
265922_at	378.453	84.0497	119.332	1846.3	23.9093	stamen		265922_at	549.926	131.95	196.16	123.866	90.7781	150.335	DELLA-repressed	2h		mannitol transporter, putative	AT2G18480
265984_at	606.603	126.686	1427.25	2061.07	119.272	stamen		265984_at	2394.71	68.9855	680.814	6907	61.4778	748.934	DELLA-repressed	8h	TPS10	myrcene/ocimene synthase (TPS10)	AT2G24210
266100_at	148.77	73.3421	116.986	1231.19	78.6923	stamen		266100_at	222.964	120.659	111.305	155.421	143.618	184.896				expressed protein	AT2G37980
266115_at	1031.15	247.682	355.002	8562.82	87.1607	stamen		266115_at	2488.93	842.78	1455.41	2926.25	1117.44	2732.75	GA-induced			plant defensin-fusion protein, putative (PDF2.6)	AT2G02140
266125_at	176.195	31.7523	792.346	127.664	59.3013	petal		266125_at	322.731	93.726	300.292	73.4237	78.196	204.888				zinc finger (GATA type) family protein	AT2G45050
266139_at	230.803	221.001	553.754	256.028	7.43957	petal		266139_at	132.604	47.5258	265.593	90.5331	41.5003	231.912		8h	SAUR42	auxin-responsive family protein	AT2G28085
266201_at	132.122	47.9094	63.6753	56.9954	46.4025	petal	nectary	266201_at	1891.24	70.2027	68.4971	7017.42	60.7226	74.5702			SWEET9	nodulin MtN3 family protein	AT2G39060
266215_at	2557.05	3280.63	1887.05	580.652	4278.67	carpel		266215_at	5974.64	3199.33	2712.26	13408.5	3104.08	2669.07			EXT/EXGT-A1	xyloglucan:xyloglucosyl transferase / xyloglucan endotransglycosylase / endo-xyloglucan transferase (EXT) (EXGT-A1)	AT2G06850
266246_at	89.3795	108.894	13.5156	449.31	68.0878	stamen		266246_at	183.817	39.1333	115.103	95.5948	46.1453	134.303				cytochrome P450, putative	AT2G27690
266259_at	692.274	1253.97	984.428	3459.39	681.667	stamen		266259_at	1284.02	314.673	385.385	1074.48	699.756	666.916				expressed protein	AT2G27830
266271_at	94.1327	58.1848	62.7158	207.518	82.6989	stamen		266271_at	100.162	51.4633	210.593	90.9962	43.4216	283.232		2h		glutathione S-transferase, putative	AT2G29440
266273_at	92.1555	44.415	40.5098	629.912	6.15635	stamen		266273_at	150.097	72.7847	86.3534	68.8825	67.3256	89.1673				zinc transporter, putative	AT2G29410
266320_at	68.5655	64.9793	99.1299	39.6154	42.1377	petal		266320_at	321.135	106.946	149.537	744.141	89.1824	173.211				hypothetical protein	AT2G46640
266326_at	919.592	545.932	326.691	644.006	562.962	stamen		266326_at	384.271	865.225	1159.36	149.748	986.033	1209.44	DELLA-repressed			cytochrome b5, putative	AT2G46650
266327_at	125.033	712.016	124.746	128.63	87.288	sepal		266327_at	525.482	1002.43	253.309	1561.49	1703.61	796.165		8h	ATHB-7	homeobox-leucine zipper protein 7 (HB-7) / HD-ZIP transcription factor 7	AT2G46680
266362_at	406.215	719.314	1333.3	772.639	223.817	petal		266362_at	938.29	228.986	540.608	603.222	206.325	549.647				galactosyltransferase family protein	AT2G32430
266369_at	146.087	67.3377	49.3227	60.1812	42.6558	sepal		266369_at	241.109	176.922	109.719	419.061	190.332	125.435				ankyrin repeat family protein / BTB/POZ domain-containing protein	AT2G41370
266418_at	412.119	1186.17	52.0323	93.7455	312.796	sepal		266418_at	451.592	381.923	919.652	275.289	352.886	720.293	GA-induced		AnnAt4	annexin 4 (ANN4)	AT2G38750
266419_at	164.456	305.686	52.8434	65.5865	215.294	sepal		266419_at	183.833	133.137	394.579	111.82	107.689	322.42	GA-induced		AnnAt3	annexin 3 (ANN3)	AT2G38760
266548_at	256.81	64.9297	150.39	2109.7	19.5311	stamen		266548_at	580.351	227.811	311.652	298.188	271.692	414.213	GA-induced			human Rev interacting-like family protein / hRIP family protein	AT2G35210
266558_at	350.567	128.676	173.392	4659.94	50.6018	stamen		266558_at	1285.85	1053.34	613.469	1591.48	2010.44	2534.05				glycoside hydrolase family 28 protein / polygalacturonase (pectinase) family protein	AT2G23900
266592_at	585.908	167.797	301.58	4821.69	189.801	stamen		266592_at	1201.13	708.253	584.983	1407.25	1205.83	1608.03				delta-8 sphingolipid desaturase, putative	AT2G46210
266613_at	1006.5	345.821	295.5	884.43	2463.81	carpel		266613_at	2003.07	684.27	2021.87	4176.53	632.589	1988.33				gibberellin-regulated family protein	AT2G14900
266649_at	241.423	168.931	52.7716	53.2307	179.81	carpel		266649_at	225.173	359.042	615.856	86.0589	252.984	569.576				tonoplast intrinsic protein, putative	AT2G25810
266697_at	2489.17	201.869	463.047	12872.7	36.6689	stamen		266697_at	2905.34	1455.99	2434.07	679.535	754.008	1395.41	GA-induced		PRO4/PFN4	profilin 4 (PRO4) (PFN4)	AT2G19770
266765_at	1991.06	188.657	475.378	12883.7	4.28853	stamen		266765_at	2229.56	737.876	1566.51	850.322	420.84	947.594	GA-induced			inorganic pyrophosphatase, putative (soluble) / pyrophosphate phospho-hydrolase, putative / PPase, putative	AT2G46860
266799_at	336.481	162.593	81.9604	2939.45	20.4502	stamen		266799_at	280.759	123.461	192.036	75.8862	124.754	153.461	GA-induced	8h		phytosulfokines 2 (PSK2)	AT2G22860
266832_at	117.035	1295.88	441.024	240.898	433.122	sepal		266832_at	265.252	128.845	183.433	572.075	167.359	289.998		8h		protein kinase family protein	AT2G30040
266850_at	289.248	102.066	146.799	2803.57	63.8544	stamen		266850_at	609.172	321.254	246.669	818.168	639.415	949.139				F-box family protein	AT2G26850
266873_at	641.824	526.722	2400.38	433.483	557.826	petal		266873_at	1301.74	488.554	961.428	860.061	313.463	647.724				cyclin family protein	AT2G44740
266880_at	998.326	1020.01	2163.01	1073.02	1110.45	petal		266880_at	1755.24	669.385	1155.71	1572.57	527.786	833.595				phagocytosis and cell motility protein ELMO1-related	AT2G44770
266901_at	236.446	801.308	113.008	324.381	236.405	sepal	nectary	266901_at	160.399	30.4716	520.341	87.9544	48.2763	542.062		0.5h	JAZ7	expressed protein	AT2G34600
266918_at	819.82	225.326	393.578	7756.9	58.9865	stamen		266918_at	2762.42	1607.18	1277.17	3066.71	2903.32	4608.15	GA-induced			LIM domain-containing protein	AT2G45800
266977_at	341.328	410.784	116.549	2068.17	196.685	stamen		266977_at	600.215	272.014	390.296	706.114	284.831	484.144		8h		esterase/lipase/thioesterase family protein	AT2G39420
266989_at	2367.87	337.46	779.443	1119.82	2883.78	carpel		266989_at	1694.49	1264.92	4254.61	1254.33	812.957	3648.1	DELLA-repressed			jacalin lectin family protein	AT2G39330
266993_at	601.754	1033.31	364.605	434.415	338.089	sepal		266993_at	595.902	131.004	248.466	1228.68	170.21	260.097		2h		nodulin family protein	AT2G39210
267008_at	611.07	3108.17	373.397	1032.8	1091.11	sepal		267008_at	1489.23	649.753	542.427	3706.1	598.347	801.237		2h		ABC transporter family protein	AT2G39350
267019_at	711.088	841.805	1355.33	1996.59	195.11	stamen		267019_at	639.74	292.788	580.843	219.603	226.223	403.526				amino acid transporter family protein	AT2G39130
267035_at	2177.83	826.706	857.567	11559.3	295.617	stamen		267035_at	2978.81	1017.38	1137.99	1530.33	1339.77	1385.64		8h		alanine--glyoxylate aminotransferase, putative / beta-alanine-pyruvate aminotransferase, putative / AGT, putative	AT2G38400
267144_at	3062.02	4510.16	10055.6	4381.2	706.591	petal		267144_at	2536.12	1079.11	2294.58	2170.36	522.389	1297.79	DELLA-repressed	8h		phospholipid/glycerol acyltransferase family protein	AT2G38110
267147_at	398.486	244.895	461.096	3626.16	40.8156	stamen		267147_at	1043.3	72.1129	281.015	844.459	72.6668	678.793		8h		oxidoreductase, 2OG-Fe(II) oxygenase family protein	AT2G38240
267158_at	791.716	333.853	4030.61	494.565	498.014	petal		267158_at	1987.37	205.497	978.503	953.171	128.745	570.397	DELLA-repressed		EXP3	expansin, putative (EXP3)	AT2G37640
267250_at	94.2539	4.28507	13.5563	25.4331	120.432	carpel		267250_at	143.247	56.2987	113.476	111.146	45.8155	72.7858				GCN5-related N-acetyltransferase (GNAT) family protein	AT2G23060
267279_at	242.288	178.336	385.358	172.056	529.666	carpel		267279_at	379.9	92.7784	386.427	277.865	67.9492	302.196				expressed protein	AT2G19460
267344_at	226.172	347.902	75.6469	54.2845	446.674	carpel		267344_at	292.445	140.37	304.524	545.783	171.354	333.65				expressed protein	AT2G44230
267393_at	480.316	888.358	421.042	748.65	934.015	carpel		267393_at	622.592	307.287	432.313	961.224	398.063	439.333		8h		expressed protein	AT2G44500
267398_at	60.4397	15.4686	54.1147	806.391	9.01255	stamen		267398_at	427.374	98.7057	151.835	739.039	171.12	793.714				glycosyl hydrolase family 9 protein	AT2G44560
267425_at	1226.85	1559.13	561.848	236.85	1994.42	carpel		267425_at	1067.6	479.527	1725.16	1146.05	480.292	1525.79	DELLA-repressed	2h		FAD-binding domain-containing protein	AT2G34810
267431_at	817.071	36.2365	2814.59	404.011	2322.72	petal		267431_at	1874.01	37.8483	925.79	3043.64	38.267	1346.43	DELLA-repressed	8h		hydroxyproline-rich glycoprotein family protein	AT2G34870
267443_at	1555.53	158.838	332.906	11906.8	35.0851	stamen		267443_at	3535.07	805.837	1709.69	1086.14	685.378	1947.1	GA-induced			expressed protein	AT2G19000
267459_at	1383.87	202.816	5.79914	11.3744	5827.92	carpel		267459_at	2213.43	966.173	1417.42	2709.06	862.637	1594.28	DELLA-repressed			expressed protein	AT2G33850
267466_at	184.186	43.6367	81.0658	1983.68	33.3702	stamen		267466_at	479.837	81.3344	200.767	110.558	73.4456	164.833				GDSL-motif lipase/hydrolase family protein	AT2G19010
267476_at	278.591	92.4971	124.46	3519.34	34.7623	stamen		267476_at	860.05	375.63	331.275	982.386	709.811	1109.53	GA-induced			pectate lyase family protein	AT2G02720
267505_at	181.176	263.499	355.841	558.719	92.1544	stamen		267505_at	472.842	87.1506	114.098	1453.37	101.714	99.7897			CYP76C1	cytochrome P450 family protein	AT2G45560
267516_at	554.502	535.145	1266.69	452.551	283.671	petal		267516_at	547.94	265.992	337.234	1025.67	326.445	294.07				signal transducer of phototropic response (RPT2)	AT2G30520
267517_at	2023.91	1825.16	4350.05	2043.33	755.098	petal		267517_at	3448.71	1671.94	1960.96	5871.78	2246.61	2136.34				signal transducer of phototropic response (RPT2)	AT2G30520
267527_at	142.103	31.9252	58.4235	1210.58	26.0294	stamen		267527_at	220.243	109.304	146.219	92.3834	91.3517	138.739		8h		expressed protein	AT2G45610
267531_at	64.8578	33.3255	42.794	1002.29	24.5863	stamen		267531_at	181.25	104.312	80.6333	270.786	243.24	377.754				calcium-dependent protein kinase, putative / CDPK, putative	AT2G41860
267560_at	481.576	104.379	566.476	4019.77	154.297	stamen		267560_at	1640.28	73.799	71.5006	7403.1	72.0149	73.5867			CYP76C3	cytochrome P450 family protein	AT2G45580
267571_at	87.2934	22.429	14.1258	145.072	50.7498	stamen	nectary	267571_at	363.804	383.939	138.469	545.28	269.697	227.012	DELLA-repressed		CHY1	3-hydroxyisobutyryl-coenzyme A hydrolase, putative / CoA-thioester hydrolase, putative	AT2G30650
267595_at	329.258	154.517	447.787	168.171	619.393	carpel		267595_at	520.904	139.707	647.59	431.521	68.859	726.872				glycosyl hydrolase family 9 protein	AT2G32990
	flower organ stage 12 expression data (Schmid et al., 2005)						nectary = expression enriched in nectaries (Kram et al., 2009)		Orange = gene underexpressed in mutant by t-test and >2-fold						DELLA-repressed = down in ga1 mutant and up in della mutant (Cao et al., 2006)	0.5h = induced by MeJA in opr3 stamens within 30 minutes (Mandaokar et al., 2006)		pink = gene product involved in auxin synthesis, transport, or response
	medium blue = flower organ with highest expression level (Schmidt et al., 2005)								Beige = gene underexpressed in mutant by t-test but by less than 2-fold						GA-induced = down in ga1 mutant (Cao et al., 2006)	2h = induced by MeJA in opr3 stamens within 2 hours (Mandaokar et al., 2006)
	dark blue/green = gene apparently expressed specifically in indicated organ (Schmidt et al., 2005)								pale green = gene overexpressed in mutant by t-test but by less than 2-fold						GA-repressed = up in ga1 mutant (Cao et al., 2006)	8h = induced by MeJA in opr3 stamens within 8 hours (Mandaokar et al., 2006)
									strong green = gene overexpressed in mutant by t-test and >2-fold						DELLA-induced = up in ga1 mutant and down in della mutant (Cao et al., 2006)
Table S3. Genes with increased or decreased expression in arf6-2 arf8-3 or myb21-5 myb24-5 stage 12 flowers, by at least two-fold relative to wild-type flowers. Listed are genes whose expression at stage 12 was statistically different from wild-type expression and that differed by at least 2-fold from wild type. Columns from left to right: A,I) Affymetrix ATH1 gene id; B-G) expression in wild-typ…
