# Supplementary material for: A Regulatory Network for Coordinated Flower Maturation
Source: PLoS Genet. 2012 Feb 9;8(2):e1002506. doi: 10.1371/journal.pgen.1002506 (PMC3276552; doi:10.1371/journal.pgen.1002506)
Supplement: Table S4 — Genes underexpressed in arf6-2 arf8-3 and overexpressed in myb21-5 myb24-5 stage 12 flowers, by at least 1.3-fold relative to wild-type flowers. Columns: (A,H) Affymetrix ATH1 gene id; (B–G) expression in wild-type stage 12 flowers and flower organs [21]; (I–N) Gene expression levels in wild-type, arf6-2 arf8-3, and myb21-5 myb24-5 stage 12 and stage 13 flowers, averaged from three replicates (this work); (O) genes induced in stamens by MeJA [12]; (P–R) gene annotation and AGI number. To aid in reading the table, cells in some columns are color-coded to indicate genes with particular expression characteristics, according to the keys listed below the corresponding columns. (XLS) [file pgen.1002506.s011.xls]

## Sheet: Sheet1
Table S4. Genes underexpressed in arf6-2 arf8-3 and overexpressed in myb21-5 myb24-5 stage 12 flowers, by at least 1.3-fold relative to wild-type flowers.
Probe Set ID	stage 12 flower (raw)	sepal (raw)	petal (raw)	stamen (raw)	carpel (raw)	Organ with highest expression in wild-type flowers	Probe Set ID	Columbia, stage12 (raw)	arf6 arf8, stage12 (raw)	myb21 myb24, stage12 (raw)	Columbia, stage13 (raw)	arf6 arf8, stage13 (raw)	myb21 myb24, stage13 (raw)	2x MeJA-inducible in opr3 stamens?	Gene Symbol	Gene Title	AGI
263161_at	3411.86	171.394	72.3178	481.68	6003.99	carpel	263161_at	2440.19	686.41	4324.71	1334.56	399.42	3073.91	0.5h		myrosinase-associated protein, putative	AT1G54020
255786_at	2426.57	1626.98	807.037	329.373	2873.18	carpel	255786_at	2284.83	859.562	4204.01	1593.2	836.29	3727.1	0.5h		coronatine-responsive protein / coronatine-induced protein 1 (CORI1)	AT1G19670
252200_at	670.258	330.308	215.393	63.5159	771.565	carpel	252200_at	709.427	275.698	1143.41	581.591	231.9	939.555	0.5h		transferase family protein	AT3G50280
261713_at	586.23	1306.83	1798.97	833.944	2503.64	carpel	261713_at	354.378	206.53	524.019	427.081	238.917	697.008	0.5h	bHLH006/RAP1/MYC2	basic helix-loop-helix (bHLH) protein (RAP-1)	AT1G32640
262616_at	162.019	137.744	61.8269	176.797	251.997	carpel	262616_at	217.491	49.9133	667.102	94.6114	43.1099	679.746	2h		2-oxoglutarate-dependent dioxygenase, putative	AT1G06620
249817_at	210.4	67.0325	71.5547	98.1755	163.901	carpel	249817_at	429.604	160.358	901.463	131.063	103.457	1038.58	2h		MD-2-related lipid recognition domain-containing protein / ML domain-containing protein	AT5G23820
263320_at	248.773	174.934	169.028	203.538	255.83	carpel	263320_at	855.248	338.41	2187.93	244.63	392.827	2320.24	2h		galactinol synthase, putative	AT2G47180
256159_at	92.1008	136.445	50.5048	267.75	303.218	carpel	256159_at	95.1069	36.7311	233.995	57.062	43.7567	239.954	2h	JAZ8	expressed protein	AT1G30135
255527_at	208.449	53.1109	76.2694	69.9706	436.844	carpel	255527_at	290.854	112.613	618.516	161.341	95.7873	548.747	2h		expressed protein	AT4G02360
259878_at	588.896	82.8594	156.053	271.392	480.761	carpel	259878_at	265.421	106.174	631.938	79.0553	75.8206	578.118	2h		O-methyltransferase family 2 protein	AT1G76790
267425_at	1226.85	1559.13	561.848	236.85	1994.42	carpel	267425_at	1067.6	479.527	1725.16	1146.05	480.292	1525.79	2h		FAD-binding domain-containing protein	AT2G34810
259609_at	2557.53	343.868	928.951	1226.86	3200.95	carpel	259609_at	2314.19	1059.74	3605.07	1202.03	1023.5	3179.58	2h		caldesmon-related	AT1G52410
261826_at	524.733	150.639	266.575	462.592	546.574	carpel	261826_at	465.575	216.071	1203.88	254.518	226.701	1413.59	2h		pectin methylesterase, putative	AT1G11580
262354_at	679.27	490.105	550.141	834.962	917.516	carpel	262354_at	521.344	262.473	933.02	402.289	268.26	949.799	2h		vacuolar ATP synthase subunit E, putative / V-ATPase E subunit, putative / vacuolar proton pump E subunit, putative	AT1G64200
253842_at	335.253	40.3727	9.9671	167	552.128	carpel	253842_at	342.467	205.309	535.46	268.554	239.322	732.366	2h		integral membrane family protein	AT4G27860
252365_at	98.6185	26.7116	40.0311	56.8257	136.799	carpel	252365_at	107.616	70.8945	189.255	92.1448	61.9217	188.645	2h		cysteine proteinase, putative	AT3G48350
259383_at	9127.64	863.961	1783.31	3519.65	12980.2	carpel	259383_at	6322.26	4714.71	8714.73	4162.36	4187.61	8109.31	2h		jacalin lectin family protein	AT3G16470
257191_at	384.107	52.7342	81.3539	2.46295	860.629	carpel	257191_at	234.387	105.36	320.202	263.025	76.2509	201.801			expressed protein	AT3G13175
254663_at	465.044	87.4892	187.661	32.945	832.901	carpel	254663_at	378.235	201.328	656.725	186.456	89.3142	247.786			inward rectifying potassium channel (KAT2)	AT4G18290
258560_at	117.043	32.1912	21.0957	34.5816	139.735	carpel	258560_at	186.914	99.3361	319.54	154.618	96.2576	285.659			expressed protein	AT3G06020
247041_at	156.216	86.5442	70.6567	45.1492	276.776	carpel	247041_at	144.146	83.2612	245.529	138.465	75.3991	189.215		RAP2	AP2 domain-containing transcription factor, putative	AT5G67180
264052_at	331.505	297.67	131.175	61.3107	431.454	carpel	264052_at	211.513	123.928	376.966	171.77	150.96	546.098		CYP79B3	cytochrome P450, converts trp to IAOx	AT2G22330
251420_at	77.8847	43.8222	59.378	39.4405	70.2047	carpel	251420_at	58.4558	35.7185	100.869	43.5473	31.0432	95.0575			AP2 domain-containing transcription factor TINY, putative	AT3G60490
265083_at	344.181	129.876	138.241	61.9881	554.446	carpel	265083_at	429.798	272.433	651.893	533.394	216.843	472.413			expressed protein	AT1G03820
263120_at	1017.49	573.21	192.062	276.287	1637.65	carpel	263120_at	1142.92	780.551	1553.23	1302.96	676.27	1434.54		CYP708A3	cytochrome P450 family protein	AT1G78490
247035_at	834.734	181.24	113.259	271.364	1575.4	carpel	247035_at	1035.97	735.013	1366.39	1086.91	941.255	1510.06		bHLH073/ALCATRAZ	basic helix-loop-helix (bHLH) family protein	AT5G67110
260028_at	1305.28	280.054	928.994	197.173	2351.82	carpel	260028_at	882.561	659.548	1238.18	705.835	424.121	832.931			expressed protein	AT1G29980
261033_at	1068.22	1527.61	3280.61	1711.42	2017.23	petal	261033_at	755.703	77.7795	1600.58	188.27	58.538	1258.31	0.5h	JAZ5	expressed protein	AT1G17380
250669_at	1626.21	783.602	2654.57	271.36	1330.99	petal	250669_at	1587.3	609.21	2653.07	887.865	439.858	2438.41	0.5h	PGIP2	polygalacturonase inhibiting protein 2 (PGIP2)	AT5G06870
260205_at	2787.12	3389.51	3550.74	2604.58	2739.86	petal	260205_at	3109.68	1525.18	5599.64	1857.66	1725.13	5352.72	0.5h	JAZ9	expressed protein	AT1G70700
249540_at	546.067	208.197	2239.65	336.829	165.993	petal	249540_at	463.461	64.0513	948.132	294.962	54.8558	924.49	2h	4CL11	4-coumarate--CoA ligase family protein / 4-coumaroyl-CoA synthase family protein	AT5G38120
255604_at	4109.14	2685.3	5604.71	1660.71	2386.11	petal	255604_at	2633.38	824.637	4488.69	1140.27	661.223	3445.33	2h		expressed protein	AT4G01080
258189_at	977.949	979.645	3134.07	1414.13	690.406	petal	258189_at	1242.49	516.206	1751.63	600.209	426.147	1406.44	2h	JAZ3	expressed protein	AT3G17860
263031_at	2440.55	1956.79	3594.35	903.241	2559.4	petal	263031_at	1834.33	877.301	3483.17	671.437	669.368	2686.82	2h		glycosyl transferase family 2 protein	AT1G24070
245465_at	3720.36	2029.41	8535.16	2465.99	251.042	petal	245465_at	2923.45	1507.51	4851.13	1493.61	610.187	3623.53	2h		glucosyltransferase-related	AT4G16590
249208_at	300.635	180.866	707.061	235.254	391.565	petal	249208_at	278.659	140.336	415.906	199.94	110.611	332.553	2h	AOS	allene oxide synthase (AOS) / hydroperoxide dehydrase / cytochrome P450 74A (CYP74A)	AT5G42650
260547_at	4296.35	1992.16	4191.88	2020.05	3724.38	petal	260547_at	2617.59	1371.3	5376.72	786.322	833.446	3896.35	2h		trypsin inhibitor, putative	AT2G43550
253879_s_at	2347.12	511.657	2541.82	268.508	1745.4	petal	253879_s_at	717.229	410.876	1298.41	296.579	193.228	630.503	2h		glycosyltransferase family protein	AT4G27560 /// AT4G27570
255805_at	103.904	40.6306	830.238	35.8685	12.2499	petal	255805_at	36.4341	15.5055	115.083	14.616	12.6124	46.4964			zinc finger (B-box type) family protein	AT4G10240
251141_at	570.063	357.964	1105.69	378.689	636.685	petal	251141_at	448.326	205.171	725.517	318.281	115.836	515.05			possible endomembrane beta-galactosidase	AT5G01075
253582_at	178.996	199.393	998.565	144.282	51.9289	petal	253582_at	216.201	124.194	325.976	159.127	93.9796	149.14			expressed protein	AT4G30670
245126_at	304.695	86.2782	543.165	130.414	325.075	petal	245126_at	199.42	131.408	291.948	135.339	91.2035	186.198		MYB12	myb family transcription factor (MYB12)	AT2G47460
251427_at	618.872	581.823	990.475	672.226	474.3	petal	251427_at	376.004	261.177	571.472	236.836	218.965	445.98			glycosyl hydrolase family 1 protein / beta-glucosidase, putative (YLS1)	AT3G60130
262180_at	540.601	234.808	1598.98	468.384	386.842	petal	262180_at	294.542	203.828	426.689	200.713	166.77	281.035			phosphoglycerate/bisphosphoglycerate mutase family protein	AT1G78050
250793_at	984.945	2161.2	1652.68	1655.57	681.999	sepal	250793_at	1101.18	108.597	2470.83	585.01	185.993	2486.94	0.5h		oxidoreductase, 2OG-Fe(II) oxygenase family protein	AT5G05600
266901_at	236.446	801.308	113.008	324.381	236.405	sepal	266901_at	160.399	30.4716	520.341	87.9544	48.2763	542.062	0.5h	JAZ7	expressed protein	AT2G34600
260429_at	2570.81	3437.56	1830.47	2802.04	2470.64	sepal	260429_at	2130.07	610.9	3371.43	1585.65	668.565	3135.24	0.5h	JAZ6	expressed protein	AT1G72450
247933_at	133.389	428.261	96.2784	128.462	114.472	sepal	247933_at	151.875	74.865	218.126	173.667	71.3203	189.869	0.5h		expressed protein	AT5G56980
259518_at	637.741	2065.27	1278.13	532.604	1240.98	sepal	259518_at	315.74	184.268	649.793	257.854	216.154	494.01	0.5h	4CL9/OPCL1	4-coumarate--CoA ligase family protein / 4-coumaroyl-CoA synthase family protein	AT1G20510
260399_at	344.331	1760.43	671.246	481.88	592.923	sepal	260399_at	209.973	60.1643	553.188	65.3855	59.8308	500.378	2h	LOX4	lipoxygenase, putative	AT1G72520
256178_s_at	919.785	1810.81	856.927	1274.66	813.563	sepal	256178_s_at	786.632	313.748	1551.97	449.654	345.669	1567.89	2h	IAR3	IAA-amino acid hydrolase 3 / IAA-Ala hydrolase 3 (IAR3)	AT1G51760 /// AT1G51780
247312_at	171.397	404.817	198.037	279.063	132.991	sepal	247312_at	250.445	145.356	332.475	356.658	207.423	447.337	2h		copine-related	AT5G63970
250960_at	1842.64	2423.65	1618.19	1142.61	1358.49	sepal	250960_at	872.395	511.278	1606.67	348.752	509.52	1547.33	2h		expressed protein	AT5G02940
252618_at	12630.7	16256	7529.68	9271.51	9815.21	sepal	252618_at	7039.92	4635.18	10895.9	4157.07	3790.17	9338.79	2h	LOX2	lipoxygenase (LOX2)	AT3G45140
265530_at	1980.58	3936.05	2117.53	943.297	2657.66	sepal	265530_at	1368.35	652.269	1947.67	937.524	633.917	1932.59		OPR3	12-oxophytodienoate reductase (OPR3) / delayed dehiscence1 (DDE1)	AT2G06050
264415_at	28.7973	81.4591	1.39867	3.77211	1.83289	sepal	264415_at	44.8746	21.7604	197.284	40.062	28.1109	588.875		RAP2.6	AP2 domain-containing protein RAP2.6 (RAP2.6)	AT1G43160
245422_at	100.503	176.217	5.75368	18.2846	20.9845	sepal	245422_at	145.453	71.9583	444.566	58.5392	58.2874	348.613			palmitoyl protein thioesterase family protein	AT4G17470
263032_at	92.6305	102.604	64.0504	46.8344	90.8298	sepal	263032_at	104.471	58.6444	183.56	83.4515	55.4455	311.183			expressed protein	AT1G23850
262637_at	1016.23	980.186	851.389	331.54	950.864	sepal	262637_at	1103.26	663.392	2532.71	484.919	466.616	2507.39			2-oxoglutarate-dependent dioxygenase, putative	AT1G06640
252199_at	270.55	305.726	123.295	41.2009	276.565	sepal	252199_at	252.112	168.687	508.223	185.554	188.402	455.89			transferase family protein	AT3G50270
253405_at	31.0592	30.6279	16.9206	9.14487	29.4042	sepal	253405_at	129.814	89.213	186.289	127.284	92.2815	157.677			AP2 domain-containing transcription factor TINY, putative	AT4G32800
256252_at	389.096	1801.59	12.848	14.688	7.70852	sepal	256252_at	38.9587	27.4152	66.2863	28.9152	28.8672	53.5687			UDP-glucoronosyl/UDP-glucosyl transferase family protein	AT3G11340
266419_at	164.456	305.686	52.8434	65.5865	215.294	sepal	266419_at	183.833	133.137	394.579	111.82	107.689	322.42		AnnAt3	annexin 3 (ANN3)	AT2G38760
262171_at	1679.25	1505.46	1273.04	2902.44	1846.42	stamen	262171_at	982.529	698.895	2029.73	666.501	703.612	1791.91	0.5h	JAZ2	expressed protein	AT1G74950
245244_at	1283.55	1149.29	1005.81	2184.84	1035.77	stamen	245244_at	1239.63	580.893	1885.76	833.575	560.019	1486.31	2h	ILL6	IAA-amino acid hydrolase 6, putative (ILL6) / IAA-Ala hydrolase, putative	AT1G44350
247175_at	1330.14	489.036	632.022	5247.56	917.744	stamen	247175_at	1783.58	869.143	2358.03	881.681	608.371	1569.52	2h		lanthionine synthetase C-like family protein	AT5G65280
266271_at	94.1327	58.1848	62.7158	207.518	82.6989	stamen	266271_at	100.162	51.4633	210.593	90.9962	43.4216	283.232	2h		glutathione S-transferase, putative	AT2G29440
258610_at	616.989	548.231	1186.54	1531.76	482.622	stamen	258610_at	553.755	382.849	831.318	293.156	384.22	618.352	2h	ILR1	IAA-amino acid hydrolase 1 (ILR1) - acts on JA as well - best substrate is IAA-PHE	AT3G02875
251770_at	129.875	120.8	123.535	193.071	85.7018	stamen	251770_at	184.966	56.1137	423.323	144.595	54.1854	770.348	8h		oxidoreductase, 2OG-Fe(II) oxygenase family protein	AT3G55970
261415_at	3857.9	1918.55	2724.64	7475.21	2503.95	stamen	261415_at	3519.64	2344.1	5078.5	2508.54	2436.03	4740.63			cupin family protein	AT1G07750
260134_at	115.881	86.3126	99.1288	175.808	84.7301	stamen	260134_at	176.352	128.15	351.599	132.449	120.813	338.532		MYB113	myb family transcription factor (MYB113)	AT1G66370
	flower organ stage 12 expression data (Schmid et al.)
	flower organ having highest expression								Orange = gene underexpressed in arf6 arf8 mutant flowers by t-test and >1.3-fold	strong green = gene overexpressed in myb21 myb24 mutant flowers by t-test and >1.3-fold				0.5h = induced by MeJA in opr3 stamens within 30 minutes (Mandaokar et al., 2006)	yellow = jasmonate biosynthesis
	possible organ-specific expression													2h = induced by MeJA in opr3 stamens within 2 hours (Mandaokar et al., 2006)	beige = jasmonate response
														8h = induced by MeJA in opr3 stamens within 8 hours (Mandaokar et al., 2006)	pink= auxin homeostasis
Columns: A,H) Affymetrix ATH1 gene id; B-G) expression in wild-type stage 12 flowers and flower organs [21]; I-N) Gene expression levels in wild-type, arf6-2 arf8-3, and myb21-5 myb24-5 stage 12 and stage 13 flowers, averaged from three replicates (this work); O) genes induced in stamens by MeJA [12]; P-R) gene annotation and AGI number. To aid in reading the table, cells in some columns are colo…
