# Supplementary material for: A Regulatory Network for Coordinated Flower Maturation
Source: PLoS Genet. 2012 Feb 9;8(2):e1002506. doi: 10.1371/journal.pgen.1002506 (PMC3276552; doi:10.1371/journal.pgen.1002506)
Supplement: Table S5 — Oligonucleotide primers used in this study. For some primers, a CACC sequence was incorporated at the 5′ end to enable directional cloning into the pENTR/D-TOPO vector. (XLS) [file pgen.1002506.s012.xls]

## Sheet: Sheet1
Table S5. Oligonucleotide primers used in this study.
Primer	Primer Sequence (5’→3’)	Used for:
AOS F1	CTAACCGTAGCGACACGAACCG	genotyping SALK T-DNA insertions, making probe for RNA blot
AOS R1	GGATCTCTCGTCGCCAACGG	genotyping SALK T-DNA insertions, making probe for RNA blot
coi1-1 BamHI F	GGCGGTGTATGTCTCAGATATAACTAACGAATCTCTTGAAAGC	genotyping coi1-1
coi1-1 EcoRI R	CCTTCATCTGATTCACCTACGTAACCCAGCAGAAT	genotyping coi1-1
ARF8 55 F	CAAAGGAGATGGAGAAAGACG	genotyping arf8 alleles
arf8-9 dCAPS F	TTAGTGATCTAGATTCTGTTCGTTGGCCAAGCT	genotyping arf8 alleles
ARF8 2180 R	GTTTGGCCAACGAACAGAAT	genotyping arf8 alleles
arf8-9 dCAPS R	GTCGATTCATCCCAACCAAC	genotyping arf8 alleles
AtTPS11 F	TGGAGGAAAATATAGTGATAT	making probe for RNA blot
AtTPS11 R	CGGTGCTGAGGTATGTGAAGA	making probe for RNA blot
AtTPS21 F	GGAACTGAGACGTTCAAAGAG	making probe for RNA blot
AtTPS21 R	CGCTGTGAATAAGATTAGTGC	making probe for RNA blot
IAA2 F	CACCACTAGTCTTATGATCCAGAGAAGCTGAGAATC	making probe for RNA blot
IAA2 R	TCTAGAATCTCATGTATCTTTACATCAAACTTC	making probe for RNA blot
IAA3 F	CTTCATCATCAGCAGCTTCTCT	making probe for RNA blot
IAA3 R	GGGGATGTTTCAGTTTTCCTT	making probe for RNA blot
IAA4 F	CACCACTAGTGACAACCACAAGAACACAAAACA	making probe for RNA blot
IAA4 R	TTTTCTAGAAAGCGGTTTCAGTTTTTCCA	making probe for RNA blot
IAA7 F	CACCACTAGTCAAGTAACATGATCGGCCAAC	making probe for RNA blot
IAA7 R	TTTTCTAGAGGCTTAGAAGGATCTTTAAGGGTA	making probe for RNA blot
IAA13 F	CACCACTAGTTGGGTTTTTGTTGTTGTTGTTG	making probe for RNA blot
IAA13 R	TTTTCTAGATGAACCAGCATGAGAAGCAG	making probe for RNA blot
IAA16 F	CACCACTAGTCATGTCCGGCCAAAAACC	making probe for RNA blot
IAA16 R	TCTAGACTAAACATTTTGCTTAAGGCGTTG	making probe for RNA blot
IAA19 F	CACCACTAGTAAAAAGAAGTTCAAGAAATGGAGAA	making probe for RNA blot
IAA19 R	TCTAGAACCCCACCACCTGGCTTT	making probe for RNA blot
JMLB1	GGCAATCAGCTGTTGCCCGTCTCACTGGTG	genotyping SALK T-DNA insertions
MYB21 F1	ggcccaaagtacaaggtacatg	genotyping SALK T-DNA insertions
MYB21 F2	GGGGAAACATCACTCCAGAA	making probe for RNA blot
MYB21 F4	ACCGAATTCTCTCGCCAAATCTGCAG	cloning
MYB21 -131F	CAACTCACCCACATCTTTCTCTC	genotyping mutation
MYB21 ins-HindIII F	AAGCTTTGATGTCACTAATGCAATTTCC	genotyping mutation, cloning (in situ hybridization probe)
MYB21 GWF	CACCATGGAGAAAA GAGGAGGAGGAAGT	cloning
MYB21 PF	CACCGGCCCTTGGGTCTACCCATATTC	cloning
MYB21 R1	ggataatccacggttgccgtc	genotyping SALK T-DNA insertions
MYB21 R3	ATTACCATTCAATAAATGCATTGATGACC	making probe for RNA blot
MYB21 R4	ACCTGCAGATTTGGCGAGAGAATTC	cloning, genotyping SALK T-DNA insertions
MYB21 R7	ATTACCATTCAATAAATGCATTGATGACC	cloning
MYB21 1370R	CCTTGTACTTTGGGCCATATTT	genotyping mutation
MYB21 GWR*	TCAATTACCATTCAATAAATG	cloning
MYB21 ins-BamHI R	GGATCCCGTACAACATTCCTAAGAAAAA	genotyping mutation, cloning (in situ hybridization probe)
MYB24 F1	aggtgtttggttctctctcgcc	genotyping SALK T-DNA insertions
MYB24 F2	CACCATGGAGAAAAGAGAAAGTAGTGGTG	cloning
MYB24 F3	ACCGTTGGATCACAAAGCTC	making probe for RNA blot
MYB24 ins-HindIII F	AAGCTTTCAACTCGTGATGATTATCCTTC	cloning (in situ hybridization probe)
MYB24 PF	CACCTATGCATGATCAGTGTTGGAGAG	cloning
MYB24 R1	gtggtagaatcggcacgagg	genotyping SALK T-DNA insertions
MYB24 R2	ATTACCATTATATATATTCATGGGCCAA	cloning, making probe for RNA blot, genotyping SALK T-DNA insertions
MYB24 R3	ACCTGCAGATTTGGCGAGAGAG	cloning
MYB24 R4	ggttcgatctagttgttgatgc	genotyping SALK T-DNA insertions
MYB24-ins-BamHI R	GGATCCGTAAAACGTCGACTTGGTGCT	cloning (in situ hybridization probe)
MYB57 F1	GAGACGACGATGAAGAAGAAAGG	making probe for RNA blot, genotyping SALK T-DNA insertions
MYB57 PF	CACCGGAAGAACAGGAAGAGCTG	cloning
MYB57 R1	GTGGTCACCATTAAGCAAGTGG	making probe for RNA blot
MYB57 R2	AATCACATGGTGGTCACCATTAAGC	cloning
MYB108 F1	CACCTCTCTTCTGTGTATATCAATGGATG	genotyping SALK T-DNA insertions
MYB108 F4	CTCGAACTTCATTCCCGTTG	making probe for RNA blot, genotyping SALK T-DNA insertions
MYB108 PF	CACCAAAAATCGACAGGACGTATGA	cloning
MYB108 R1	GAAGCTACCATTATTGTTGAACTG	making probe for RNA blot
MYB108 R2	ATCCATGGATATACACAGAAGAGAC	cloning
SAUR63 F	CACCATGATGATAAACGCAAAGAAG	making probe for RNA blot
SAUR63 R	AAATACAAGCAACTGTTGCGT	making probe for RNA blot
MYB21 qRT F	TGATTGATCGGTGGACAAAA	qRT-PCR
MYB21 qRT R	CCCCAAACCTCTACAACGAG	qRT-PCR
MYB24 qRT F	CGTATCAACATGCCAGCAAT	qRT-PCR
MYB24 qRT R	AAAGATCATCGACGCTCCAA	qRT-PCR
LOX2 qRT F	AACAGGCGACCCTAGTGATG	qRT-PCR
LOX2 qRT R	TGGAGCTTGCCTTTGAATCT	qRT-PCR
JAZ5 qRT F	TCATCGTTATCCTCCCAAGC	qRT-PCR
JAZ5 qRT R	GATATGGGCCATGGTTTGAC	qRT-PCR
JAZ7 qRT F	AAATGCGACTTGGAACTTCG	qRT-PCR
JAZ7 qRT R	ACACATGTGCCCGTTGTAGA	qRT-PCR
AOS qRT F	ATGTGTTGTGGTCGAATGGA	qRT-PCR
AOS qRT R	TCATATCGCCGGAAAATCTC	qRT-PCR
UBQ qRT L	AACTATCACTTTGGAGGTGGAGA	qRT-PCR
UBQ qRT R	TGTGGACTCCTTCTGAATGTTG	qRT-PCR
For some primers, a CACC sequence was incorporated at the 5’ end to enable directional cloning into the pENTR/D-TOPO vector.
